# Supplementary material for: Ion binding with charge inversion combined with screening modulates DEAD box helicase phase transitions
Source: Cell Rep. 2023 Nov 18;42(11):113375. doi: 10.1016/j.celrep.2023.113375 (PMC10935546; doi:10.1016/j.celrep.2023.113375)
Supplement: Data S1. Alignment of Ddx protein sequences used in phylogenetic analysis, related to Figure S2 [file mmc4.zip]

Archive with 1 entries (1 files):
- File S1.fa
