# Supplementary material for: Ion binding with charge inversion combined with screening modulates DEAD box helicase phase transitions
Source: Cell Rep. 2023 Nov 18;42(11):113375. doi: 10.1016/j.celrep.2023.113375 (PMC10935546; doi:10.1016/j.celrep.2023.113375)
Supplement: Data S1. Alignment of Ddx protein sequences used in phylogenetic analysis, related to Figure S2 [file mmc4.zip › File S1.fa]

>DEAD_SAr/1-645 XP_014157239 1 hypothetical protein, variant [Sphaeroforma arctica JP610]
--------------------MK--------------------------------------------------
------------------------------------------------------------------------
------------ISSQKNAYVP-------------PHLRNSGGGGGGG------------------------
-------------------------------------------------------------------GGGGG
-GGGGGYNRNQE------------------------------------------------------------
-------------SKDSRGGG--------------GGWGGG-------------------------------
--------------------GGG----------------------------------GGGYNNDRGGGR---
---------------------------------QGGGYGND-------------------------------
---------------------------------------------RGYGGRS--------------------
---------------------GG-------------------------------------------------
----------------YDNRGYG-----------GGGD----------------------------------
-------------NRGYGSGGN----RS-------------------------------------YG-----
-----------------------------------------------------GGG-----GRGGGSTKEWS
HVEKRNDATELALFG-V------PTTGINFDNYDDIPVEATGNDP---PEG-IKSFEEGGLEEVILENVLMA
RYTKPTPVQKHSIPIVCGGRDLMACAQTGSGKTAAFLVPTLSNIWK-SGPAPADAGQG-----GNYSRRP--
RQFPSALVLSPTRELASQIFEESKKFSYRTQMRCCVVYGG-ADVGQQMRELDRGCHVIVATPGRLVDMIERG
KIALDYCRFLILDEADRMLDMGFEPQIRRIVECE--GMPGKQDRQTLMFSATFPKEIQMLARDFLE-DYIYL
VVGRVGSTSENITQRMHFLM-EQDKRDTLLDLLATE-----------------ADQG-----------ELGL
TLVFVETKRGADALEDFLLR--NRFECSSIHGDRSQREREDALKAFRSGRAPILVATAVAARGLDIPNVTHV
VNYDLPTDIDEYVHRIGRTGRVGNLGVATSLFT---EKNRNIAGRLVELLSEANQE-------VPTWMEQMA
RGSGRSYGG-------------------GRGGRSTNK-DFRSDFDNSSR------------NTGGGGGR-SG
GGGG-----------RSGGG------NKGNFGGGG-----------DPWGSGGGSY-------------GGN
YG----------------------------------GGGSDQWW----
>DDX3_HaemoCont/1-714 CDJ98340.1 DNA RNA helicase domain containing protein [Haemonchus contortus]
--------------------M---------------------------------NS----------------
-TTAQQAFYS--------------------------------------------------------------
-----------SQTSGQWADVP-------------P------------------------------------
------------------------------------------VG----------------------------
----------------------------------------------VRGGYP--------------------
--------------GFGNGGGGATAT---------NGFDYGS--------QPVNGY----------------
--------------TIPPPGYGQTMAF----------------------------PSNGGPPPS--------
--Y------------------------------QNGYQPQQ-------------------------------
-------------------------------------------HNVYQNGYT--------------------
---------------QPPCGING------------MTSEYSN------------------------------
----------------GVTAGYV-------------------------------------------------
-----------------TKGFG----GT-------------------------------------FD-----
-------------PKD---------------------------------------------KNCGDFVGNWN
SQTAGTDSVEKQLFN-N------MNSGINFDNYESIPVEVSGENP---PEA-ITAFTDANMHEWIQQNVDKS
GYRKPTPVQKYSLPTLLGNRDLMSCAQTGSGKTAAFLLPIIHHILV-NGPEAIRPSV------TSSSGRR--
TFYPAALVLAPTRELAIQIHKEAAKFSYRTNIITAILYGGRENYREQINRLRGGCHILIATPGRLIDILDQG
YIGLAGCRYLVLDEADRMLDMGFEPQIRKIVGQ---GMPPKSERITAMFSATFPKQIQTLAQDFLKPNYVFL
AVGRVGSTSENIDQQILLVE-EFDKRKMLMNILARE-----------------E--------------NASL
VLVFVETKRGANDLANILQR--QQINAVAIHGDLKQFERERNLELFRNGSNPVLVATAVAARGLDIPNVRHV
VNYDLPGDIDEYVHRIGRTGRCGNTGRATSFFT---EKNRALARDLSQLLGESNQE-------VPDFLLRMA
AEGRTPGNNR------------------QTNRRFGGT-DQRRGVVGTMG-----------SRVGYSGPQ---
----SV---PPAIQNGFGPPFA--IGAMNGFGQPP-----------RGYPQQQNGYTSQQNRFAPPFPRGGV
APFNGVPPVGFGQPNFGAPALPHSSSRLLIRMLVDSATGRTEFC----
>DDX3_Toxocara/1-643 KHN84719 1 ATP-dependent RNA helicase DDX3Y [Toxocara canis]
--------------------MDSDRLD---------------------------EG----------------
------------------------------------------------------------------------
--------NDGESVSVKGRYIP-------------PHLRRPEG-----------------------------
-----SLPSSRLNVDR--------------------------------------------------------
-GRSDGFPRCRA-G--------------------------------IRRSYTGR------------------
--------------GSDSGFL--------------GASNQ---------QHPSAPY-RGR------------
------------------------------------------------------------------------
-----------------------------------FSYDRR-------------------------------
------------------------------------------------------------------------
-------------------------------------TMHDEQQWGS-------------------------
----------------QHQGGYR-------------------------------------------------
-------------RQESDIPEN----PR-------------------------------------WA-----
-----------------------------------------------G-LR----------DPIPERLPKWT
EQLPRDERLESELFA-G------MNSGINFDKYEEIPVEATGQDC---PPP-ISLFADLKLHPWIEENIKLS
GYGRPTPVQKYSIPTLMNNRDLMSCAQTGSGKTAAFLVPLINNVLQ-NGPEALYRST------TQQNGRR--
KQFPAALILSPTRELSLQIYNESRKFAYRTPITSALLYGGRENYREQINKLRLGVHILIATPGRLIDVMEQG
YIGLDGCRFLVLDEADRMLDMGFEPQIRQIVDLS--EMPPKGKRVTAMFSATFPKEIQVLAQDFLMPNYVFL
AVGRVGSTSENIMQKIVWVE-EHEKKSFLMDLLDAG-----------------E--------------PTAL
TLVFVETKRGASDLAYYLQK--DGYNVVAIHGDLKQFDREKHLETFRSGVAPILVATAVAARGLDIPNVKHV
INYDLPSDIDEYVHRIGRTGRVGNVGLATSFFN---DKNRNIARDLAELIVEANQE-------LPEWLEKLS
ADAQRYG------TRPGRV---------KGGGRFGGR-DHRVQYNNNSG-----------------------
-------------------------------GGQH--------------RSNGSGY-------------GSG
AN------NQWSQPQ----------------RVIQRAPPQQDWWNN--
>DDX3_Pristionchus/1-727 KAF8381410 1 laf-1, partial [Pristionchus pacificus]
RFSEALRLSHCSLHANVCNLMDRGYSD---------------------------NG----------------
--------------------------------------------------SNGQN-----------------
-----------AAVNGGGRYVP-------------PHLRASGGGGGGG------------------------
-----GGGAPRYDDDR------------------------------------------------------RG
-GGGGGYGGGRG-G--------------------------------GGGGYNNR------------------
--------------DRDDGYRGS------------GGYNN-----------GGGSR-GGR------------
---------------------------------------------------------GGGY-----------
---------------------------------SSGRRDDG-------------------------------
-------------------------------------------PRGGGGGSN--------------------
------------------FGRGG-------------FDAYDERDG---------------------------
----------------GRGGGYG----------GGGYNNRGGNR------------DGGGYNR---------
-------------DGPRQEGGN----SR-------------------------------------WS-----
-----------------------------------------------N-LN----------NERSETKATWS
HQLPRDEQLESELFA-G------QNSGINFDKYEEIPVEATGNDV---PPA-ISSFEDLKLHEWIEDNIKKS
GYNKPTPVQKYSIPALSANRDLMSCAQTGSGKTAAFLVPLINNILQ-SGPDAMFRPE------TGNSGRR--
KQFPSALILSPTRELSMQIYNEARKFAYRTPITSAQLYGGRENYRDQINKLRLGCHVLIATPGRLIDVMEQG
YIGLDGCRFLVLDEADRMLDMGFEPQIRQIVEMS--NMPCKGDRVTAMFSATFPKEIQVLAQDFLMPNYVFL
AVGRVGSTSENIMQKVVWVE-ENEKRSYLMDLLDAG-----------------G--------------PNAL
TLVFVETKRGASDLAYYLQT--NDYNVVAIHGDLKQFEREKHLDLFRTGTAPIMVATAVAARGLDIPNVKHV
INYDLPNDADEYVHRIGRTGRVGNIGLATSFFN---DKNSNLARELMDLIVEANQE-------LPDWLERAA
SERARFGG-----SRGGRGGR-------GGGQRFGGR-DHRVYGGSGAG------------NGGGGSG----
---------------GFGSSS-----GGGGGGGGS--------------RSNGASF-------------GSG
GG-GG------------------------QRASSNRAPPSQDWWGN--
>DDX3_CaenBo/1-686 CAB3402566.1 unnamed protein product [Caenorhabditis bovis]
--------------------MESNQST---------------------------NG----------------
---------------------------------------------------SGRN-----------------
----------AAVNSGRSRYVP-------------PHMRNGGGGGGGN------------------------
-----ERDDRNYNGN---------------------------------------------------------
-NGGRDYDNRDR-RGGGAGG--------------------------YNRGYDNRYD----------------
--------------DRNSGFR----------------YDDR---------NSGSRY-DDR------------
---------------------------------------------------------NSGS-----------
---------------------------------RGGNRGPR-------------------------------
-------------------------------------------QDRGDGGYN--------------------
------------------RGYSG-------------RDSY--------------------------------
------------------GSGRS----------FGDRSEQGDRR----------------------------
---------------DRAEGGN----SR-------------------------------------WS-----
-----------------------------------------------N-LDAPTGGER--------GSSKWD
RQGPPDERVEQELFS-G------QLSGINFDKYEEIPVEATGDDV---PAP-ISLFSDLSLHEWIEENIKKA
GYDRPTPVQKYSIPSLQGGRDLMSCAQTGSGKTAAFLVPVINAILQ-DGPDAVHRPT------TGHGGKR--
KQYPSALVLSPTRELSLQIFNESRKFAYRTPITSALLYGGRENYKDQIHKLRLGCHILIATPGRLIDVMEQG
LIGLEGCRYLVLDEADRMLDMGFEPQIRQIVELN--NMPPKHERVTAMFSATFPKEIQLLAQDFLKPNYVFL
AVGRVGSTSENIMQKIVWVD-ENEKRSYLMDLLDAT-----------------D--------------ESSL
TLVFVETKRGASDLAYYLNR--QNYQVVTIHGDLKQFEREKHLDLFRTGQAPILVATAVAARGLDIPNVKHV
INYDLPSDIDEYVHRIGRTGRVGNVGLATSFFN---DKNRNIARELMDLIVEANQE-------LPDWLEGLS
GESRTGGG-----YRNGGRGR-------GNGQRFGGR-DHRYQNGGNNS------------SGGSG------
---------------GFGSSS-----RSGGGGGNG----------------------------------GGG
FS-NH------------------------SRSNQQRPQPAQDWWS---
>DDX3_ParagHetero/1-651 KAF5398411.1 Atp dependent rna helicase ddxx atp dependent rna helicase an [Paragonimus heterotremus]
--------------------MSYEFDR---------------------------EA----------------
-DSLGRKLSS---------------------LD-----------------VSDDR-----------------
---------SDEPATGSQLYVP-------------PHLRNRGMSNGAY------------------------
----------------------GNTQGP--------------------------------------------
------------------------------------------------------------------------
--------------RFSRGSGFGG-----------DSYRGR----------------PNR------------
---------------------------------------------------------GGFSS----------
---------------------------------RGSNFDRG-------------------------------
------------------------------------------------------------------------
----------------------------------QSDNRFPGFNDQYYSRNS--------------------
----------------GPASSFG-------------------------------------------------
-----------------SRGGG----RS-------------------------------------WG-----
----------------------------------------------------------------NDHTEDWS
KQLPPNERLEQELFK-K------VSTGIHFDQYDNIPVSATGPDFNGETAV-ISSFADLDLNRIIRNNVELA
QYERPTPVQKHAIPIIASNRDLMACAQTGSGKTAAFLIPILNRMIE-EGPGGSLIA-------TMETNRR--
KQFPVALILAPTRELASQIFEDARKFAYRSRIRPCVLYGG-ADMRAQLIEVSKGCNLLVATPGRLTDVIERG
RIGLDHCRFLILDEADRMLDMGFEPQIRRIVEQD--NLPPSGKRQTLMFSATFPHEIQMLAKDFLS-RYIFL
AVGRVGSTSENITQSISWVE-EDKKRDALVDLLSSS-----------------D--------------PGVL
TLVFVETKRGADSLEDYLFS--QKFQVASIHGDRTQDDRELALSCFRNGRTPILVATAVAARGLDIPNVKHV
INYDLPSDIEEYVHRIGRTGRVGNLGIATSFFN---DKNRNLARGLVELLEEVNQN-------VPSWLRALV
ADNRQTAF-----QRPRNN---------RRGGAFGGK-DYRQSSTRGGGNS----------NSGYSGGV---
-------------SNRFGGS------VSRDYGMQR----------------EDAPY----------------
-----------------------------YDSTTTVPSGGKDWWGS--
>DDX3_SchisSol/1-565 VDL96750.1 unnamed protein product [Schistocephalus solidus]
--------------------M---------------------------------------------------
------------------------------------------------------------------------
------------------------------------------------------------------------
------------------------------------------------------------------------
----------------------------------------------RQGTYRGSA-----------------
------------YAFGSRG----------------ASYQDNF---------------RGRG-----------
---------------------------------------------------------RGGSSFG--------
---------------------------------NRSEFSRQ-------------------------------
------------------------------------------------GGFQ--------------------
------------------------------------NNRWQDSSD---------------------------
----------------GFRGGRY-------------------------------------------------
-------------------SSG----GS-------------------------------------FS-----
------------SMRR---------------------------------------------GPDESSTVDWN
VQTPRNERLEKELFH-K------ANTGINFDQYDNIPVSMTGPETD-DITP-ITTYGDLSLSPIMRDNIACA
QYSRPTPVQKNAIPIVMAGRDLMACAQTGSGKTAAFLIPILNSMYM-NGPGNSIAA-------SYETNRR--
KQFPVALILAPTRELASQIHEEARKFSYRSRVRPCVVYGG-ADMRKQLQELSYGCNLLVATPGRLLDVMDRG
RIGLNHIRFLVLDEADRMLDMGFEPQIRKIVEGD--AMPPCGSRQTLMFSATFPKQIQELAQDFLS-DYVFL
TVGRVGSTSENITQQLLWVA-EHQKRGALVDLLAES-----------------G---------------IML
TLIFVETKRGADALEEYLYK--EKYSVASIHGDRTQEDRELALNYFRSGVTPILVATAVAARGLDIPNVKHV
INYDLPSDIEEYIHRIGRTGRVGNLGKATSFFN---EKNRNLAEDLIERLEEVHQV-------IPSWLKSIV
DEPNRIQSG----GRGRSR---------RKGQTEGPR-DTRPSVKSRQV-----------------------
------------------------------------------------LCAKATRFR---------------
------------------------------------------------
>DDX3_Folsomia/1-766 XP_035703715 1 putative ATP-dependent RNA helicase Pl10 isoform X2 [Folsomia candida]
--------------------MSYAPH----------------------------NG----------------
-AGLEQQLAG---------------------LD-----------------LNGQG-----------------
------------VGVLHQRYVP-------------PHMRNGSGGGSGEYADFP------------KGAPEFI
QQQQQPPPPQQFQQQ------------PPPQMQQQ------M---Y--------------------------
-AAAQAYVPRGG-SGPPRGANGMSRGGGYVP--G------------GRGGYNNQN-----------------
-----------GFAANGDGGNQWSNG------GSGGGYQGG----------------YSRGGA---------
---------------------------------------------------------GGGRGAP--------
---------------------------------RGGGYQNG--------------------------G----
-----------------------------------------GAAPGGGGGWS--------------------
----------------NGYAAAGNGAAPP-----VRNNRWNEEGGQSS------------------------
----------------YRGGGAG----------VGG------------------------------------
--------------------------GR----------------------------------NFSYA-----
------------------------------------------------GYNSTKG------YTFSGNMEDFK
CLLPKDDRIEAELFA-T------GNTGINFDKYEDIPVEATGDAC---PPH-INSFDEIEFSEIVRTNITLA
RYTHPTPVQKYAIPIVMGGRDVMACAQTGSGKTAAFLVPILNSIFE-RGPELFSFQP------KAYARKS--
KQFPVALVLAPTRELATQIYVEARKFAYRSRVRPCVVYGG-APIEEQLRDLERGCQILVATPGRLTDMLKRD
RVGLDNCRYLVLDEADRMLDMGFEPQIREIVEGN--TMPKTGERQTLMFSATFPKEIQMLARDFLD-NYIFL
AVGRVGSTSENITQKILWVE-EHDKRAYLLDLLNAS-----------------E-----------AFDDKNL
TLVFVETKRGVDQLSDYLMS--EGFPATSIHGDRSQRDREEALRYFRAGRLPILIATAVAARGLDIPHIKHV
INFDLPSDIEEYVHRIGRTGRMGNLGLATSFFN---DKNKNLVRDLVELVAETKQE-------MPTWLEMIN
NEMRSSFGGGAANRRGGPK----RY----GGGGFGAR-DYRQSHGRGGG------------GGGGGHQP---
---------------------------SRGYGGYPPQ-------PAYPMYAPQAGY-------------GGS
YN----------------------------------SGSTTDWWDK--
>DDX3_Daphnia/1-738 EFX70372 1 hypothetical protein DAPPUDRAFT_328137 [Daphnia pulex]
--------------------MSSVQIQ---------------------------NG----------------
-TGLEQQFAG---------------------LD-----------------LKQQGGQF--------------
------------IAPGGSRYVP-------------PHLRSTRDAGRGF------------------------
-----TQATNSYRGG---------------------------------------------------------
------------------------------------------------------------------------
--------------SAQRGVPSTG-----------GGY-------------------PRRGGF---------
-------------------NGGG----------------------------------GGGSYAARPPQR---
---------------------------------WEGEYENG-------------------------------
------------------------------------------------GGWNG-GPQPPQWNADAPPPVI--
----------QNERWQEPPPPAGQW---------VANDRWKEPQRRSATTD---------------------
----------------SRGGGYG-------------------------------------------------
--------------------GN----AR-------------------------------------WK-----
----------------------------------------------------------------ESSESDWT
TLTAKDDRLELEMFG-T------GNSGINFDKYEDIPVEATGNDV---PAH-INTFEDVKLTEIIRSNIALT
RYDKPTPVQKYAIPIILARRDVMACAQTGSGKTAAFLVPILNQLFE-RGPVVNQSAG------QRSYGRR--
KQYPLALVLAPTRELATQIYDEAKKFAYRSRVRPCVVYGG-ADVRQQMQDLERGCHLLVATPGRLVDMLERG
KIGLEHCNFLVLDEADRMLDMGFEPQIRRIVEQD--TMPKTGDRQTLMFSATFPKEIQMLARDFLE-NYIFL
AVGRVGSTSENITQKIVWVE-EHDKRSFLLDLLNAS-----------------GLNKFNSQVETESTEHEQL
TLVFVETKRGADALEEFLYR--DGYPVTSIHGDRSQREREDALKRFRSGKTPILVATAVAARGLDIPHVKHV
INFDLPSDVEEYVHRIGRTGRMGNLGVATSFFN---EKNRNLIRDLVELIIETKQE-------LPSWLEGMA
MDIKHQSGGV--SRRGGGGRGGGRF-----SGGFGSR-DYRTSTSGSGGST----------RPGGSVGG---
-------------PRTSGGG------SYPNYSAPPPTHVVRM-APMPSMPIFTGGY-------------GGY
APSGY----GY----------------------APPHHSAPDWWGQ--
>DDX3_Drosophila/1-801 NP_001262379 1 belle, isoform B [Drosophila melanogaster]
--------------------MSNAINQ---------------------------NG----------------
-TGLEQQVAG---------------------LD-----------------LNGGSADYSG------------
----PITSKTSTNSVTGGVYVP-------------PHLRGGGGNNNAA------------------------
------DAESQGQGQ---------------------------------------------------------
-GQGQGFDSRSG----------------------NPRQETRDPQQ-SRGGGGEYRRGGGGG--GRG-F----
-------NRQSGDYGYGSGGGGRR--------GGGGRFEDNY---------NGGEFDSRRGGD---W-----
-------NR---------SGGGG----------------------------------GGGRGFG--------
---------------------------------RGPSYRGG-------------------------------
-----------------------------------------------GGGSG--------------------
------------SNLNEQTAEDGQAQQQQ----QPRNDRWQEPERPA-------------------------
----------------GFDGSEG-----------GQSAGGNRSY----------------------------
-------------NNRGERGGG-GYNSR-------------------------------------WK-----
--------------------------------------------------------------EGGGSNVDYT
KLGARDERLEVELFG-V------GNTGINFDKYEDIPVEATGQNV---PPN-ITSFDDVQLTEIIRNNVALA
RYDKPTPVQKHAIPIIINGRDLMACAQTGSGKTAAFLVPILNQMYE-LGHVPPPQS-------TRQYSRR--
KQYPLGLVLAPTRELATQIFEEAKKFAYRSRMRPAVLYGG-NNTSEQMRELDRGCHLIVATPGRLEDMITRG
KVGLENIRFLVLDEADRMLDMGFEPQIRRIVEQL--NMPPTGQRQTLMFSATFPKQIQELASDFLS-NYIFL
AVGRVGSTSENITQTILWVY-EPDKRSYLLDLLSSI---------------RDG----------PEYTKDSL
TLIFVETKKGADSLEEFLYQ--CNHPVTSIHGDRTQKEREEALRCFRSGDCPILVATAVAARGLDIPHVKHV
INFDLPSDVEEYVHRIGRTGRMGNLGVATSFFN---EKNRNICSDLLELLIETKQE-------IPSFMEDMS
SDRGHGGAKR--AGRGGGG----RY-----GGGFGSR-DYRQSSGGGGGGRSGPPPRSGGSGSGGGGGS-YR
SNGNS--------YGKFGGNS----GGGGYYGGGA----------------GGGSY-------------GGS
YG-GG---------------------------SASHSSNAPDWWAQ--
>DDX3_Aedes/1-796 XP_001649212 2 ATP-dependent RNA helicase bel [Aedes aegypti]
--------------------MSNAINQ---------------------------NG----------------
-TGLEQQFAG---------------------LD-----------------LQQSQCVQ--------------
--------DSGNLKSSSARYVP-------------PQLRSGRGGGGGG------------------------
------GPENDNQSG---------------------------------------------------------
-RGGGGYDRGGR-GGDDYS---------------------------GGSRYGNRDRGDYYGN--R-------
------------DFNRGRGGGGGG-----------GRYQDN----------------YNRGFG---------
---------------------GG----------------------------------GGGYNRGPPPDRAPE
QDLQQQQQPTAEFQQNGAEPVNDQFVDRGEQPRGGGNWNNN-------------------------------
----------------------------------------------ARGGRP--------------------
------------GDFRDRPMDNR----------PPQNDRWQEPPSNG-------------------------
----------------ENRGGYG-----------GGGYGGY-------------------------------
-------------RGGRDDRGP-GMGGR-------------------------------------WN-----
--------------------------------------------------------------DRPRGDIDYT
QLTERDERLESELFK-H------GNTGINFSKYEDIPVEATGDSV---PQH-INTFDDIELTEIIDNNVKLA
RYDVPTPVQKYAIPIIMSGRDLMACAQTGSGKTAAFLVPILNQMYK-HGVAPAP---------TRPSNRR--
KQFPLGLVLAPTRELATQIFEESKKFCYRSRMRPCVLYGG-NNTQEQMRELDRGCHLVVATPGRLEDMIMRG
KVGLDNIRFLVLDEADRMLDMGFEPQIRRIVEES--KMPPTGERQTLMFSATFPKAIQELASDFLH-NYIFL
AVGRVGSTSVNITQSIFWVD-ENDKRSHLLDLLSNI-----------------KAQN-------EGDEKDCL
TLIFVETKKSADSLEEFLYH--YNHPVTSIHGDRTQKEREDALKCFRSGRCPVLVATAVAARGLDIPNVKHV
INFDLPAEIEEYVHRIGRTGRMGNLGIATSFFN---DKNRNVANGLVRLLQETQQE-------IPSFLEDMT
SDRSWGSRGR--GGGGRNQ----RYG--GSSSTFGSR-DYRQQSSRGNT-----R----DQRSGGGGGR---
-------------SGGYGG-------GGGGYGRDEGSYYRNGGGGGGGGGGGGGSY-------------GGS
YS-------------------------------NSNSGAASDWWNE--
>DDX3_Apis/1-701 XP_391829 3 putative ATP-dependent RNA helicase Pl10 [Apis mellifera]
--------------------MSNAANQ---------------------------NG----------------
-SGLEQQLAG---------------------LD-----------------LQGSR-----------------
-------------QPSGGRYVP-------------PHLRNKSGSNAPS------------------------
------GGDHHFSSN----------SRPYSDR----------------------------------------
----------------------------------------------DRGRDRDRERE-------R-------
------------ERDRDRGRGG-------------SGYRDT----------------RSRDV----------
------------------------------------------------------------------------
---------------------------------DFGNFGNF-------------------------------
------------------------------------------------GGRTR-RSANQENGRDYRYSNS--
----------DRERDRDRTVNSG-------------NDRWQEPRNDRW------------------------
------------------------------------------------------------------------
-----------PDNRNDHRMGG----GR-------------------------------------WK-----
------------DDRE---------------------------------------------GGRTNSEIDWT
IPTSRDERLEVELFG-T------GNTGINFSKYEDIPVEATGDNI---PPH-ITSFDEVKLTEIIKNSISLA
GYDKPTPVQKYAIPIIIGRRDVMACAQTGSGKTAAFLVPILNQIYE-SGPRPPP---------INSSGKR--
KHFPLGLVLAPTRELATQIYDEARKFAYRSRMRPAVVYGG-SNIVDQMRELDRGCHLLVATPGRLVDMLGRG
KIGLHNCRYLVLDEADRMLDMGFEPQIRRIVQED--TMPPTGERQTLMFSATFPKEIQMLARDFLS-NYIFL
AVGRVGSTSENITQKIVWVE-EHDKRSYLLDLLQAS-----------------NFSDPS---------AESL
TLVFVETKKGADMLEEYLHQ--MGYPVTSIHGDRTQREREDALRRFRAGKAPILVATAVAARGLDIPHVKHV
INFDLPGDVEEYVHRIGRTGRMGNLGLATSFFN---NKNINLVRDLVSLLVEANQE-------LPPWLDDMF
SEARYSGGGS---RRAGSTK--GRF-----SGGFGAR-DYRQQPSSGSA------------RNNGSSNR---
---------------------------PGSYGGSY------------------GNY-------------GGN
YN-NS----SYNNSA------------------NNVNSNDPDWWDK--
>DDX3_Ixodes/1-716 XP_040359876 1 ATP-dependent RNA helicase DDX3X isoform X4 [Ixodes scapularis]
--------------------MINESDQ---------------------------NG----------------
-KGLEQQFAG---------------------LD-----------------LNSGS-----------------
----------QGNKSAASRYVP-------------PHLRNNRSVVPGP------------------------
-----PQPNSQWSQK---------GAYPDP------------------------------------------
-QGGDDWAARDG-Q----------------------------------------------------------
--------------GNDRGGGG------------RADFSNF-------------------------------
---------------------------------------------------------GGRSKRI--------
---------------------------------DGPNVRNN-------------------------------
------------------------------------------AMPPRQGGSN--------------------
---------------------------------------WRNPEE---------------------------
----------------AAREGWG-----------GGGGGGG-------------------------------
-----------GGSRDDQRGGG-GGGGN-------------------------------------WD-----
-------------RRNG------G-------------------------------------RRNYDGDEDWT
RPLPRDDRIERELFS-Q------GHTGINFEKYEDIPVEATGEDS---AKH-INSFDECSLTEIIRVNIELA
HYTCPTPVQKHAIPIILAKRDLMACAQTGSGKTAAFLVPILNQVFE-DGPPKNVPQQP-----HRYSSRP--
KQYPLALILSPTRELACQIYEEACKFAYRSRVRPCVVYGG-ADPMQQMKDLDRGCHLLVATPGRLVDMMERG
KVSLELVRYLVLDEADRMLDMGFEPQIRRIVLED--NMPPVGQRQTLMFSATFPKKVQELARKFLD-NYIFL
AVGRVGSTSENITQKVVWVE-EHDKRSFLLDLLNAA-----------------GLRTGS-----QAALSDSL
TLTFVETKKGADSLEHFLMK--EGYPVTSIHGDRSQREREDALWSFRKGHTPILVATAVAARGLDIPNVKHV
INFDLPSDIEEYVHRIGRTGRVGNLGLATSFFN---EKNRNMALDLVELITETKQE-------LPDWLAALA
KEVQGEQRATN-QRRFGSGGRSTRY----GAGGFGSR-DYRQYGGRERT------------AGPPSAGG-GR
STGGA--------PGGYGGAP-----QYGGYGNNS-----------FGGSYRPSSY-------------GGN
Y------------------------------------NSSNDWWGN--
>DDX3_Stegpdyphus/1-704 XP_035208651 1 putative ATP-dependent RNA helicase Pl10 isoform X1 [Stegodyphus dumicola]
--------------------MINESNE---------------------------NG----------------
-KGLEQQFAG---------------------LD-----------------FTSTH-----------------
----------TSGVKSSERYVP-------------PHLRNRQNNHQNS------------------------
-----DSSLKKSNQD----------------------------S----------------------------
-QSRSNYHNEDS----------------------ENFELRREAEN-SRSGVREFER----------------
--------------ENYKGR---------------GDFSNF----------------SNRGRK---------
------------------------------------------------------------------------
---------------------------------AGPEYSSS-------------------------------
------------------------------------------TFPLRKGDSE--------------------
--------------------RVGNWRDPS-----SVKENWEDKPRE--------------------------
----------------EVRGTRN-------------------------------------------------
--------------------------NS-------------------------------------YD-----
-------------RRNG------T-------------------------------------KRYEREDEDWS
RPLPRDDRLERQLFS-Q------GHTGINFEKYEDIPVEASGEDC---PPH-INSFSELPLTEIIRMNIELT
RYTSPTPVQKYAMPIILHKRDLMACAQTGSGKTAAFLIPILNQIFE-NGPPKNIPVP------PRHSSRV--
KQYPLSLVLSPTRELACQIYDEACKFAYRSRVRPCVVYGG-ADPAQQMKDLDRGCHLLVATPGRLVDMMERG
KISLEMVRYLVLDEADRMLDMGFEPQIRRIVLED--RMPGIGERQTLMFSATFPKKVQELARKFLD-NYIFL
AVGRVGSTSENITQKVVWVE-EHDKRSFLLDLLNAA-----------------GLRNGN-------ASRDSL
TLTFVETKKGADALEHFLLS--EGYPVTSIHGDRSQREREEALWNFRTGHTSVLVATAVAARGLDIPNVKHV
INFDLPSDVEEYVHRIGRTGRVGTVGLATSFFN---ERNRNMALDLVELITETKQE-------LPEWLSVLA
KEVQMEQRCNS-GSRKYSSGK--KY----GSGGFGSR-DYRQFGSTRER------------NSGPRNSS-AN
SYSA----------------------QNYGYGGSQ----------------YPNQY-------------KSN
YG----------------------------------GASSNDWWGS--
>DDX3_Hydra/1-660 XP_012558849 1 PREDICTED: putative ATP-dependent RNA helicase Pl10 [Hydra vulgaris]
--------------------MSHVVQN---------------------------DV----------------
-HGLGQRVAG---------------------LD-----------------LNKQS-----------------
-------------NQQGSRYIP-------------PHLRGQQQVGPAG------------------------
-------PQKNIIPQ--------YFENP--------------------------------------------
----------------------------------------------SRGGYQQ-------------------
--------------NFNRGG----------------------------------------------------
---------------------------------------------------------GGGYNSQY-------
---------------------------------QHQNYNGY-------------------------------
------------------------------------------------------------------------
------------------------------------------------------------------------
----------------SKNTSYN-----------GNQSNRGE------------------------------
-------------QFLWNSERG----SR-------------------------------------WE-----
-------------------------------------------------------------TNDALSNADWS
KLLPRNERLEMELFT-S------AQSGINFDKYEDIPVEATGSNT---PKS-IETFDEANLGEIILTNISLA
HYTKPTPVQKNSIPIIKAKRDLMACAQTGSGKTAAFLVPILSRIFE-EGPFENPSN-------VRQGGKK--
KQYPIALVLAPTRELASQIYDESRKFVYRSCIRPCVVYGG-ADVSTQMRDIDRGCHLLVATPGRLVDMIQRG
KVGLECIKFLVLDEADRMLDMGFEPQIREIVEKC--DMPRTGERQTLMFSATFPKEIQMLARDFLD-NYIFL
AVGRVGSTSENITQKVVWVE-EHDKREFLLDLLNAS-----------------G--------------PDSL
TLVFVETKRGADALEQFLFRCPENYHATSIHGDRHQREREQALASFRVGTTPILVATAVAAKGLDIPNVKHV
INFDMPSDIEEYVHRIGRTGRAGHTGLAISFFN---DKNRNVARDLMDILAEAKQE-------IPSWLESMG
YQAQQHQAAK---KAQKTN----RYG--GGGGGFGGR-DYRQFSGNRGG------------AVGGGSNY---
----------YQAPQHVGNP------YQPSYQPTY----------NHQPAYQQNNY-------------RGT
GG-------------------------------RAHSNNSDDWWEK--
>DDX3_NVe/1-669 XP_032230901 1 ATP-dependent RNA helicase DDX3X [Nematostella vectensis]
--------------------MSHVAHG---------------------------NN----------------
-QSLDQRFAG---------------------LD-----------------LNSGVGQSP-------------
------DAGRNPNQPTQQRYIP-------------PHLRGKQQSQNFV------------------------
------DPRNFGGYG-----------GP--------------------------------------------
-PRDQNWG--------------------------------RDPRE-GWGGNRD-------------------
--------------NYSRGGG--------------GGYN--------------------RGYG---------
--------------------------------------------------------SGGGY-----------
---------------------------------GGGGYNKR-------------------------------
------------------------------------------------GGRY--------------------
------------------------------------------------------------------------
------------------------------------------------------------------------
-------------------SGG----SN-------------------------------------WG-----
-------SSPAGDDRDY------G-------------------------------------YGQQHPPEDWS
KLQPKNERVERDLFA-S------HNTGINFEKYDDIPVEATGQEC---PKN-IELFEDVDLGEILLHNVGLA
GYKKPTPVQKYAIPIVKGKRDLMACAQTGSGKTAAFLIPILSRIYM-EGPPAPPD--------IKHAGRR--
RQYPICLVLAPTRELAVQIFDEARKFSYRSLCRPCVVYGG-ADIGSQLRELDRNCHLLVATPGRLVDMMDRG
RVGLDSIRFLVLDEADRMLDMGFEPQIRRIVDQD--SMPKTGIRQTLMFSATFPKEIQMLARDFLE-NYIFL
AVGKVGSTSENITQKVVWVD-EFDKRSFLLDLLNAS-----------------G--------------PQQL
TLVFVETKKGADALEMFLAK--DGYYCTSIHGDRSQREREEALRTFRCGDTPILVATAVAARGLDIPNVKHV
INFDLPTDIEEYVHRIGRTGRVGHTGLATSFFN---HKNKNVAKELMDILEESKQE-------IPSWLESMA
YEASSGSR-----NRGR------RHG--GGGGAFSSR-DYRQHRGGSSGGG----------MHGGGGG--YG
NYGGY---------GGYGGNP------QGGYGFAG--------------------Y-------------GGQ
YG-GP----------------------------RGGGSGGQDWWN---
>DDX3_Acropora/1-649 XP_029207734 1 ATP-dependent RNA helicase DDX3X-like [Acropora millepora]
--------------------MSHVSPA---------------------------NF----------------
-QALDQQFAG---------------------LD-----------------LNSGAVNQ--------------
-------RALDPNKQPQERYVP-------------PHLRSRGGHSIGRGE----------------------
------------------------------------------------------------------------
-YRDQGYNPRAR------------------------DFVPRDP---YRDGFYHQQ-----------------
--------------------------------NYFGGYPGR-------------------------------
---------------------------------------------------------GGG------------
---------------------------------GRGGYGNP-------------------------------
------------------------------------------------GMYYG-------------------
------------------PREGG--------------NNWRNKD----------------------------
------------------------------------------------------------------------
-------------ERGPPRGSN----ND-------------------------------------YG-----
-------------------------------------------------------------RAAQPPPEDWS
KLLPRNDRIERELFG-K------HNTGINFDKYEDIPVEATGHDV---PKN-IELFSDCNLGEILRHNVEMA
NYSKPTPVQKYAITIVKNKRDLMACAQTGSGKTAAFLIPILSRIFE-EGPPPLPE--------ARQLSRR--
KQFPICLVLAPTRELACQIFDESRKFSNRSYVRPCVVYGG-ADIGSQLKELDRGCHLLVATPGRLVDMLDRG
RVGLDICKFLVLDEADRMLDMGFEPQIRRIVDKD--TMPKAGERQTLMFSATFPKEIQMLARDFLV-NYIFL
AVGRVGSTSENITQKTVWVD-EYDKRSFLLDLLNAS-----------------G--------------PESL
TLIFVETKKGADALEDFLYR--EGYSATSIHGDRSQREREAALSSFKSARTPILVATAVAARGLDIPNVRHV
VNFDMPTDIEEYVHRIGRTGRVGHTGLATSFFN---DKNRNVAKDLVELLNDTRQE-------VPTWLESLA
CESHQGSGR----NRSRS-----RH----SAGGFGSR-DYRQQPHYRGG------------GGGGGGPH---
---------------------------YGGYGNMG--------------YWNQNRY-------------GGN
AG-------------------------------------GQDWWN---
>DDX3_Octopus/1-684 XP_029641876 1 ATP-dependent RNA helicase DDX3X isoform X4 [Octopus sinensis]
--------------------MPNVSNQ---------------------------NG----------------
-KGLEQQFAG---------------------LD-----------------LNSSSARN--------------
-------------TRGKSEYFP-------------SQSRPVPSNYDRN------------------------
-----YQPQANRYYN---------TNYPPS------------------------------------------
------------------------------------------------------------------------
----------------NRGANS-------------YSYDNR-------------------------------
--------------------------------------------------------RGGPTAYR--------
------------YNGRA---------PMNDNRWSSNRQDRQ-------------------------------
------------------------------------------------GSLP--------------------
------------------PPPQR-----------PFPSRWDNLGSE--------------------------
----------------DNRGGGG-----------GGGGGG--------------------------------
-------------GGGGNWGNG----NR-------------------------------------WD-----
-------------NRSD------N--------------------------------RWK--NDDYGKKEDWS
VPLQKNEKLEYELFG-S------CNTGINFDKYEDIPVEATGEDL---PKC-CESFNDCQLGEILRNNLILC
NYTKPTPVQKWAIPIVMNNRDLMACAQTGSGKTAAFLVPILNALYE-QGPIDMP---------SRTYGRR--
KQYPLALVLAPTRELVSQIYDESRKFAYRSHIRPCVVYGG-TDIGAQLRDLDRGCHLLVATPGRLVDMMERG
RIGLDCCKFLVLDEADRMLDMGFEPQIRRIVQKD--SMPPAGCRETLMFSATFPREIQLLAKDFLH-NYIFL
AVGRVGSTSENITQKVVWVE-ECEKRSYLLDLINFA-----------------S--------------PDSL
TLVFVETKKGADSLEEYLVV--EGYPATSIHGDRSQREREEALRAFRNGEKPILVATAVAARGLDIPNVRHV
INFDLPSDIEEYVHRIGRTGRVGNLGLATSFFN---EKNKNVVRDLLELLDEAKQE-------IPAWLESIA
YDSRPQGGI----RRGATTL--GRK----ASTSFGGR-DYRQPAQKAAK------------PAGTVNYS---
---------------------------NSGFNPYN--------------CMQINGY-------------GGS
YG-G-----SY-------------------------AQPVHDWWGN--
>DDX3_CGi/1-779 XP_011446932 2 ATP-dependent RNA helicase DDX3Y isoform X2 [Crassostrea gigas]
--------------------MSNVHNQ---------------------------NG----------------
-QGLEQQFAG---------------------LD-----------------LGSGGRPYNGKDGRNYRPSNAN
PRFQEQMFFMTGQGNQGTRYVP-------------PHMRNAGGPA---------------------------
------PPPMGIVPN-----------FPPPPLPEN-------RGGRDGGFS----------------RGGYN
-QGRGGYMNGGP-----------------------PQSFSQPNMS-DRGGYN--------------------
--------------SYNRGG-----------------YNQGG---------------GNRGGY---------
---------------NYQNRRGG----------------------------------GGGYQNNAPGRYG--
------------GGGGG---------DRYNNFGDGDRYQRQ-------------------------------
------------------------------------------------GSAP--------------------
------------------PNAGG---------------RWDNLDEDR-------------------------
----------------SFSARRG-----------GGQ-----------------------------------
-------------QDGGDWGNN----NR-------------------------------------WD-----
-------------NRTD------NN----------------------------AGGK----YPQETTKENWT
VPLPANQRLEEELFG-T------GNTGINFDKYEDIPVEATGENC---PKN-IETFEDCSLGEIIRNNITLS
RYSKPTPVQKYAIPIVLNKRDLMACAQTGSGKTAAFLVPVLNRVYE-NGPEESANVAQ-----SRQYGRR--
KQYPLALVLAPTRELAYQIYDEARKFAYRSRVRPCVVYGG-ADIGAQMRDLDRGCHLLVATPGRLVDMLERG
KIGLEHCKFLCLDEADRMLDMGFEPQIRRIVEKD--NMPPSGVRQTLMFSATFPKEIQMLARDFLD-NYIFL
AVGRVGSTSENITQKVVWVE-EMEKRSFLLDLLNAA----------------AG--------------PDSL
TLVFVETKKGADSLEDFLIR--EGYPATSIHGDRSQKEREEALRLFRSGDRPIIVATAVAARGLDIQNVRHV
VNFDLPSDIEEYVHRIGRTGRVGNLGLATSFFN---EKNKNIVRDLMDLLVEAHQE-------VPSWLESMA
YEARPAGGS----RRGGGR----RF----GNSGFGSR-DYRQQTKPKQQ------------QQQQQGGA---
-GGGY--------NSNFNNP------MANQYG-------------------QYSNY-------------GGS
YG-G-----AYS---------------------GGGNNAAPDWWGN--
>DDX3X_Aplysia/1-743 XP_005110574 1 ATP-dependent RNA helicase DDX3X isoform X3 [Aplysia californica]
--------------------MPNGSNQ---------------------------NG----------------
-PGLEQQFAG---------------------MD-----------------INGPGRNQ--------------
--------NFDQGNFGGGRYVP-------------PHLRGGGMPNLSQ------------------------
------PPPGHPNAN---------------------------------------------------------
-LPQENWSNSGG-RGP------------------MPRDGGRWSGNGRGGSYGDRSGG---------------
-------------YGGDRGGSG-------------GGYNDRGSY----NSDRGGSY-NDRGGY---------
---------------------GG----------------------------------RGGY-----------
------------GGGRG---------GR-----GNDRWNRQ-------------------------------
------------------------------------------------GSAP--------------------
------------------PPPGG--------------GRWDGLLEDR-------------------------
----------------DRERRMG-----------G-------------------------------------
-------------------QGY----NR-------------------------------------WD-----
-------------NRMD------------------------------------GG------GEDNSRQEDWS
IPLPRNERLEHELFG-G------GNTGINFDKYEDIPVEASGDSA---PAN-IENFEDCSLGEIVRNNIALS
KYAKPTPVQKFAIPIILGQRDLMACAQTGSGKTAAFLVPILNQIYT-MGPGDASNQPG-----GRQYGRR--
KMFPLALVLAPTRELASQIYDEARKFAYRSRVRPCVVYGG-ADIGAQMRDLDKGCHLLVATPGRLVDMMERG
KVGLDLCKFLVLDEADRMLDMGFEPQIRRIVEKD--NMPPCGKRQTNMFSATFPKEIQVLARDFLD-NYIFL
AVGRVGSTSENITQKVVWVE-EQEKRSFLLDLLSAA-----------------GGGGAG------APSPESL
TLVFVETKKGADALEDFLLR--ENYPATSIHGDRSQREREDALRLFKFGERPVLVATAVAARGLDIPNVRHV
INFDLPSDIEEYVHRIGRTGRVGNLGLATSFFN---DKNKNIVRDLLDLLGEANQE-------VPAWLESMS
MDVRSMGMGG--GRRGGAR----RF----GGSGFGGR-DYRQNKPLKTS------------FNQGGGGG---
-GGG----------GGFNGQQ----AYNNHFTNYP--------------PPQYNNY-------------GGS
YG-N-----SYS------------------------SGSANDWWGGN-
>DDX3_Lottia/1-586 XP_009050430 1 hypothetical protein LOTGIDRAFT_213568 [Lottia gigantea]
--------------------M---------------------------------------------------
------------------------------------------------------------------------
------------------------------------------------------------------------
------------------------------------------------------------------------
------------------------------------------------------------------------
------------------------------------------------------------------------
------------------------------------------------------------------------
-----------------------------------GRYDRQ-------------------------------
------------------------------------------------GSAP--------------------
------------------PQQGG--------------SRWDALGDDV-------------------------
----------------PRERKW--------------------------------------------------
--------------------GH----NR-------------------------------------WD-----
-------------SRAD------S------------------------------GDT----WSNNGGEVDWS
TPLPRNERLEHELFG-G------GNTGINFDKYEDIPVEASGENP---PTN-IENFEDASLGEIIRNNIVLS
KYPKPTPVQKYAIPIVLNKRDLMACAQTGSGKTAAFLVPILNLLYE-TGPGEAHEAEQR-QGQGRTYVRR--
KQYPSALVLAPTRELASQIYDEARKFAYRSRVRPCVVYGG-ADIGAQMRDLDRGCHLLVATPGRLVDLMERG
KVELQHCRYLMLDEADRMLDMGFEPQIRRIVEKD--SMPPSGKRQTLMFSATFPKEIQILARDFLD-NYIFL
AVGRVGSTSENITQKVVWVE-ESEKRSFLLDLINAA-----------------G--------------PESL
TLVFVETKKGADALEVFLTR--EGFPATSIHGDRSQREREDALRLFRSGDRPILVATAVAARGLDISNVRHV
INFDLPSDIEEYVHRIGRTGRVGNLGLATSFIN---EKNKNIVRDLLDLLMEANQE-------VPSWLEAVA
TESRSSAGS----KRGGR-----KY----GAGGFGAR-DYRQGNKGPKP------------AMGMGNGV-KP
QMGG--------------------------YPHMN------------PFVNSSSSY-------------GGS
YG-G-----SYGS-------------------SYNNYNQGTDWWSSN-
>DDX3_Oscarella/1-638 AQX83026 1 pL10 [Oscarella lobularis]
--------------------MSYGYRQ---------------------------------------------
ETSLDRQFAG---------------------LG-----------------LESVPAGS--------------
--------SSGRGNTGRTKYVP-------------PHARDRPPRAETA------------------------
------------------------------------------------------------------------
---DRSYRKDFR------------------------------------------------------------
-------------DDRGRGRSFGA-----------GGYDR--------------------------------
---------------------------------------------------------GFG------------
---------------------------------GSSRYDRS-------------------------------
------------------------------------------------GGGF--------------------
----------------RRGSQDG-----------------------------------------------F-
----------------GRRGSYD-------------------------------------------------
-----------------DDGGG----AR-------------------------------------FR-----
--------------------------------------------------------------DFESEREDWS
KPLPRNERIERELFS-G------TNTGINFDKYDDVNVEASGKDC---PEG-IGDFSDIDLGEIIQGNIQLC
HYDKPTPVQKFAIPIIAGKRDLMACAQTGSGKTAAFLVPVLNQIYE-WGPVNHTEM-------THKYGRR--
KQFPIALILAPTRELAIQIYDEARKFAYRSHVRTCVVYGG-ADIGTQLRDLDRGCHLLVATPGRLVDVMERG
RVGLDVCRFLVLDEADRMLDMGFEPQIRRIVDQD--TMPKRGERQTLMFSATFPKEIQMLATDFLD-NYIFL
AVGKVGAPCENVTQKVIWVD-EEDKRSFLLDLLGAT-----------------G--------------PESL
TLVFVETKKGADALEDYLYG--EGYPATSIHGDRSQREREEALRSFKAGRTPILVATAVAARGLDISNVKHV
INFDLPSDIDEYVHRIGRTGRVGNLGLATSFFN---DKNRNIIKELTLLLGDAHQE-------VPVWLSEIA
NESGRSRGYG--GGRGGRR----GY-----GGGFGGR-DYRQSYHRNPGG-----------SSGGWGGR---
-----------------GGG------SGGGYGRS-----------------------------------GGS
GG-G-----------------------------GRHGSSSSSWWD---
>DDX3_Lingula/1-730 XP_013405266 1 ATP-dependent RNA helicase DDX3X isoform X2 [Lingula anatina]
--------------------MPNDSNQ---------------------------NG----------------
-QGLEQQFAG---------------------LD-----------------LNSANRGRGG--GQYYRGG---
---PPQQNGYGGFGRGGSKYVP-------------PHLRSGGGPAPPH------------------------
-----VPPQGYGQPN-----------FPPQ------------------------------------------
-GMDGGFRGGPQ-GG------------------------DFSSFN-RRGGMGDRG-----------------
----------------GRGGR--------------GGYNNRGGY------NDGGQR-WNRGPS---------
---------------EDRDGWGG----------------------------------GGGS-----------
------------------------------------------------------------------------
------------------------------------------------------------------------
-------------------------------------GRWQSGDNQRG------------------------
----------------GGGGGWG-----------GNDR----------------------------------
-------------GRNDGWPTN----NR-------------------------------------WL-----
-------------AGNE------DFQP-------------------------RDGRRW---NDEVDTSTDWS
KPLPRNERMETELFE-Q------AHRGINFDKYEDIPVEATGESA---PEN-IEDFSDAHLGEIISNNIKLC
NYTKPTPVQKYAIPIILAKRDLMACAQTGSGKTAAFLVPILNQIYE-KGPGNMPMP-------KGGGRSR--
KQYPLSLVLAPTRELASQIYDEARKFSYRSHVRPCVVYGG-ADVGGQMRDLDKGCHLLVATPGRLVDMMERG
KVGLDYCKFLVLDEADRMLDMGFEPQIRRIVEQD--TMPPRGERQTMMFSATFPKEIQMLARDFLE-NYIFL
AVGRVGSTSENITQKVVWVE-ENDKRSFLLDLLNAA-----------------DVNTLG---------PESL
TLVFVETKKGADALEDFLYR--EGYPATSIHGDRNQRDRELALHTFRSGKCPILVATAVAARGLDIPNVKHV
INFDLPSDIEEYVHRIGRTGRVGNLGLATSFFH---EKNKNIVRDLMDLLVEAHQE-------VPSWLESMS
YESRMGGGP----RRGGPK----RF-----GGGFGSR-DYRQQHQRGNK------------HQAPNAMQ---
---------------------------QPAFNPMA-------------YQMAYGGY-------------GGS
YG-GS----SY----------------------NTGAAPSTDWWGS--
>DDX3_Priapulus/1-699 XP_014681376 1 PREDICTED: ATP-dependent RNA helicase DDX3X-like isoform X3 [Priapulus caudatus]
--------------------MSHESNQ---------------------------NG----------------
-PSLEQHFAG---------------------LD-----------------LQNSSPQF--------------
--------RGGGRPGERVKYIP-------------PHQRQGGGGGGNQ------------------------
-----PAPAGPGGYG-------GGYAMPAA------------------------------------------
----GQYSGPPP-------------------------------MQ-TRSGYGN-------------------
--------------FANRGAPPSG---------NRGGFTNR-------------------------------
------------------PTQAP-------------------------------------------------
---------------------------------PGGRYDNR-------------------------------
------------------------------------------------GGNFS-------------------
---------------------------------------------------------------------NF-
----------------GSNRGYS-----------GG------------------------------------
-------------NRGYDQGGS-YQNTR-------------------------------------WV-----
-------------EPEK------------------------------------GGRDHPDMRKWELEADDWT
KLQPRDERSESELFG-S------SHSGINFDKYEDIPVEVSGETP---PDA-IQSFADLKFCDIIKHNIEMC
KYTVPTPVQKHAIPIMSAKRDLMACAQTGSGKTAAFLIPLMNLIYQ-SGPTDNPSASG----QMARYSKR--
KCYPLALVLAPTRELASQIHEESKKFAYRAKVRPCVVYGG-ADVGGQMRELDRGCHLLVATPGRLVDMMERG
KIGLDNCMYLVLDEADRMLDMGFEPQIRRIVEKD--TMPKTGDRLTAMFSATFPKEIQMLARDFLS-NYLFL
AVGRVGSTSENITQKVVWVD-DGEKRSFLLDLLNAS-----------------T--------------PDSL
TLVFVETKKGADALEDFLYS--EGYPVASIHGDRSQREREEALRSFRNGRTPILVATAVAARGLDIPNVKHV
VNFDLPSDIEEYVHRIGRTGRVGNLGLATSFFN---DKNRNITRDMVQLLVETNQD-------LPPWLESMG
FENKSQQQS----RRGGKG----KY-----SGGFGSR-DYRQQGSQRQG------------SRGGGGGG---
----------NNFMMYNGGG------FSGGFGGYS--------------GGPPQQY------------GGGG
YG----------------------------------GNTGHDWWGN--
>DDX3_Branch/1-682 XP_035694026 1 ATP-dependent RNA helicase DDX3X-like isoform X4 [Branchiostoma floridae]
--------------------MSHDGRQ---------------------------NG----------------
-PSLDQQLAG---------------------LD-----------------LNAAPGQG--------------
---------GAGGGIDKGRYIP-------------PHVRNRQTNDFGP------------------------
-----PNSGGFNRLG---------FAGPPPFV-------------------------------------NAA
-IPQQNFNN---------------------------------------------------------------
--------------FGGRGGG--------------RPYQNQ-------------------------------
---------------------GG---------------------------------RGGGFNRN--------
---------------------------------FGGRDNRN-----------------------------F-
------------------------------------------------GGGN--------------------
------------------QWDGG-----------RQNNRWD-------------------------------
------------------------------------------------------------------------
--------------RSNEQPSN----NR-------------------------------------WS-----
--------------RDD------RK----------------------------AGGD----NYPPPEDADWS
KPLPRNERMERELFG-K------SNTGINFDKYEDIPVEATGESC---PQH-ISEFTDLDLGEIISNNIKLS
NYMKPTPVQKYAIPIARANRDLMACAQTGSGKTAAFLIPILSLIYE-NGPQGLPQHGR----QYGGSGSR--
KRYPLALVLAPTRELASQIYDESKKFAYRSHVRPCVVYGG-ADIGGQMRDLERGCHLLVGTPGRLVDMMERG
RIGLDYIKYLILDEADRMLDMGFEPQIRRIVEQD--TMPGTGKRRTMMFSATFPKEIQMLARDFLD-NYIFL
AVGRVGSTSDNITQKVVWVD-EQDKRSFLLDLLNAT-----------------GKEG-----------ADSL
TLTFVETKKGADSLEAFLYS--EGYPVSSIHGDRSQREREDALMTFRTGVTPILVATAVAARGLDIPNVKHV
INFDLPSDIDEYVHRIGRTGRVGNLGLATSFFN---DKNRNVVRDLVDILIESKQE-------LPPWLESMA
YEERRQQSSG--RNRGRN-----RF-----QGGFGSR-DYRQQNRSGGA------------QQRGGAPS---
---------------------------YGGFTHYQ----------------PAQGY-------------GGY
PP-GA---------------------------MRQHDQQSFDWWGN--
>DDX3_Trich/1-617 RDD41358 1 ATP-dependent RNA helicase DDX3X [Trichoplax sp  H2]
--------------------MQSMDSD---------------------------RG----------------
-KALDRLPAERSFNPSYHDTSTRQARLYPRPLG--------------WKEMQNGE-----------------
---------PEQIGRNPSKYVP-------------PHMRGRRQGSRSL------------------------
-----AELETQISTK-----------SPGS------------------------------------------
------------------------------------------------------------------------
--------------SRDAGAPDNQMV----------------------------------------------
-------------------GGGG----------------------------------GGGRFNR--------
---------------------------------NQGRFDDR-------------------------------
------------------------------------------------GGNNN-------------------
-------------HFYGAGRGGG------------NRNNYGN------------------------------
----------------GPGSGYG-------------------------------------------------
-------------YRRDDRQGD--------------------------------------------------
-------------------------------------------------------------SGPVDHSRGWT
VPLPRNERIERNLFG-N------ANTGINFSKYQDIPVEATGSNC---PKH-IEEFNQCDLGEIILGNIELC
QYNIPTPVQKYAISIITGKRDLMACAQTGSGKTAAFLIPILSLIFN-GGPVEHEEPQ------SYYGSRR--
KQFPLALILAPTRELAAQIYEEAKKFTYRAVARPCVVYGG-ADFGYQVKDLDRGCHLLVATPGRLVDMLERG
MIGLDYCKYLVLDEADRMLDMGFEPQIRRIVEQD--TMPPSGQRQTMMFSATFPKEIQVLARDFLD-DYIFL
AVGRVGSTSENIIQKMVWVE-EDDKRAYLLELLNST-----------------E--------------PTSL
SLVFVETKKGADSLQEFLVR--MGYYSTAIHGDRSQRDREDALRAFRAGVRPILVATAVAARGLDIPNVAHV
INFDLPSDIEEYVHRIGRTGRVGNVGEHGGFYG---------------------------------------
-----------------------------------SR-DYRQTQNRSNQ-----------------------
-------------------------YHSGYYPNSY------------------NNY-------------SNN
---------------------------------NNGSQRKVDWWN---
>DDX3_Lepisosteus/1-704 XP_015218939 1 PREDICTED: ATP-dependent RNA helicase DDX3X isoform X6 [Lepisosteus oculatus]
--------------------MSHVAVE---------------------------NA----------------
-PSLDQQLAG---------------------LD-----------------LNSAADGQ--------------
-----------GGGGAGRRYIP-------------PHLRNKEASKNDS------------------------
------PGWDGGRSNGY---VNGYHDGRDNRM----------NGD-RNSFGGRGPSRGD-------RGFGYD
-KDNSGWNSSKDQRD-------------------------------PYTSFGGRN-----------------
----------------DRGKS--------------SFFGDR-------------------------------
---------------------------------------------------------GSG------------
---------------------------------SRGRY----------------------------------
------------------------------------------------------------------------
------------------------------------------------------------------------
-----------------DRGGFG-------------------------------------------------
---------------SRE-GGN----SR-------------------------------------WI-----
-------------------------------------------------------------EDSARDEEDWS
KPTSPNDRLEQELFS-G------SNTGINFEKYDDIPVEATGSNC---PPH-IESFSDVEMGEIIMGNISLS
RYTRPTPVQKHAIPIIKSKRDLMACAQTGSGKTAAFLLPVLSQIYT-EGPGEALQAVK-SNQENGKYGRR--
KQYPISLILAPTRELALQIYDEARKFSYRSKVRPCVVYGG-ADIGQQIRDLERGCHLLVATPGRLVDMMERG
KIGLDYCNYLVLDEADRMLDMGFEPQIRRIVEQD--TMPPKGLRHTMMFSATFPKEIQILARDFLD-EYIFL
AVGRVGSTSENITQKVVWVE-ESDKRSFLLDLLNATVIPSEVQENASENSEKTG--------------KDSL
TLVFVETKKGADALEDFLYR--EGYACTSIHGDRSQRDREEALHQFRSGRCPILVATAVAARGLDISNVKHV
INFDLPSDIEEYVHRIGRTGRVGNLGLATSFFN---EKNSNITKDLLDILVEAKQE-------VPSWLESLA
YEQQHKSS-----SRGRSK----RF-----SGGFGAR-DYRQSSSSSSS-------------FGSRG---SR
NTGG------HGGSRGFGSG-------KGGFGNFY----------------NSDGY-------------GGN
Y-------------------------------------SQVDWWGN--
>DDX3_DRa/1-688 CAA73349 1 putative RNA helicase (DEAD box) [Danio rerio]
--------------------MSHVAVE---------------------------NV----------------
-HGLDQQLAA---------------------LD-----------------LSSADVQ---------------
-------------GVTGRRYIP-------------PHLRNKEAAKNDA------------------------
-----PGGWDNGRSNGF---VNGYHDGRDNRM----------NGG--SSFAGRGAIRCDRGGRGGFRGFGYD
NKEAGGWNVPKD--N-------------------------------AYNSFGGRS-----------------
----------------DRGKS--------------SFFNDR-------------------------------
---------------------------------------------------------GSS------------
---------------------------------SRGRY----------------------------------
------------------------------------------------------------------------
------------------------------------------------------------------------
-----------------ERGGFG-------------------------------------------------
------------------GGGN----SR-------------------------------------WV-----
---------------------------------------------------------------EECRDEDWS
KPLPPNERLEHELFS-G------SNTGINFEKYDDIPVEATGHNG---PQP-IDSFHDLEMGEIIMGNINLS
RYTRPTPVQKHAIPIIKSKRDLMACAQTGSGKTAAFLLPVLSQIYT-DGPGEALQAAKNSAQENGKYGRR--
KQYPISLVLAPTRELALQIYDEARKFSYRSHVRPCVVYGG-ADIGQQIRDLERGCHLLVATPGRLVDMMERG
KIGLDYCNYLVLDEADRMLDMGFEPQIRRIVEQD--TMPPKGLRQTMMFSATFPKEIQILARDFLE-DYIFL
AVGRVGSTSENITQKVVWVE-ENDKRSFLLDLLNAT-----------------G--------------KDSL
TLVFVETKKGADALEDFLYR--EGYACTSIHGDRSQRDREEALHQFRSGRCPILVATAVAARGLDISNVKHV
INFDLPSDIEEYVHRIGRTGRVGNLGLATSFFN---DKNGNITKDLLDILVEAKQE-------VPSWLESLA
YEHQHKSS-----SRGRSK----RF-----SGGFGAR-DYRQNSSSGGG------------GFGGRG---GR
STGG------HGGNRGFGGG-------KGGFGNFY----------------SSDGY-------------GGN
Y-------------------------------------SQVDWWGN--
>DDX3X_Callo/1-651 XP_007899772 1 PREDICTED: ATP-dependent RNA helicase DDX3X isoform X2 [Callorhinchus milii]
--------------------MSHVAIE---------------------------NV----------------
-LGLDQQLAG---------------------LD-----------------LTSSAGDA--------------
---------QNAGGPSKGRYIP-------------PHLRNREASKNGY------------------------
---------------------------------------------------------------------GFD
-KDDGGWSNKDV-RD-------------------------------PYSSFGSR------------------
----------------DRGKS--------------SLFSDR-------------------------------
------------------------------------------------------------------------
---------------------------------GRGRFDDR-------------------------------
------------------------------------------------G-----------------------
-----------------------------------RNNDSDQFGSR--------------------------
----------------NDRGGFG-------------------------------------------------
---------------RMERGGN----SR-------------------------------------WV-----
--------------------------------------------------------------EDKRDEDDWS
KQQPANERTEQELFS-A------CNTGINFEKYDDIPVEATGANS---PCH-IETFQEVNMGEIIMGNIELS
RYDRPTPVQKHAIPIIISKRDLMACAQTGSGKTAAFLLPILSQIYA-EGPGEALKSAK--SQDSNRYGRR--
KQYPLALVLAPTRELAVQIYDESRKFAYRSRVRPCVVYGG-ADIGQQIRELERGCHLLVATPGRLVDMIERG
KVGLDFCKYLVLDEADRMLDMGFEPQIRRIVEQD--AMPPKGVRQTLMFSATFPKEIQILARDFLD-EYIFL
AVGRVGSTSENITQKVVWVE-ELDKRSFLLDLLNAT-----------------G--------------KDSL
TLVFVETKKGADALEDFLYR--EGYACTSIHGDRSQRDREEALHHFRSGRCPILVATAVAARGLDISNVKHV
INFDLPSDIEEYVHRIGRTGRVGNLGLATSFFN---EKNSNITKDLLDLLVEAKQE-------VPSWLENLA
YEHQHKGT-----GRGRSK---SRF-----AGGFGAK-DYRQTNNSFNA------------RG-------NR
NTGG---------TRGFGG---------GGYGNYY----------------NADGY-------------GGA
Y------------------------------------NSQVDWWGN--
>DDX3X_HSapien/1-662 ssp|O00571|DDX3X_HUMAN ATP-dependent RNA helicase DDX3X OS=Homo sapiens OX=9606 GN=DDX3X PE=1 SV=3 [Homo sapiens]
--------------------MSHVAVE---------------------------NA----------------
-LGLDQQFAG---------------------LD-----------------LNSSDNQS--------------
----------GGSTASKGRYIP-------------PHLRNREATKGFY------------------------
-----------------------------------------------------------------------D
-KDSSGWSSSKD-KD-------------------------------AYSSFGSRS-----------------
--------------D-SRGKS--------------SFFSDR-------------------------------
---------------------------------------------------------GSG------------
---------------------------------SRGRFDDR-------------------------------
------------------------------------------------G-----------------------
------------------------------------RSDYDGIGSR--------------------------
----------------GDRSGFG-------------------------------------------------
---------------KFERGGN----SR-------------------------------------WC-----
---------------------------------------------------------------DKSDEDDWS
KPLPPSERLEQELFS-G------GNTGINFEKYDDIPVEATGNNC---PPH-IESFSDVEMGEIIMGNIELT
RYTRPTPVQKHAIPIIKEKRDLMACAQTGSGKTAAFLLPILSQIYS-DGPGEALRAMK----ENGRYGRR--
KQYPISLVLAPTRELAVQIYEEARKFSYRSRVRPCVVYGG-ADIGQQIRDLERGCHLLVATPGRLVDMMERG
KIGLDFCKYLVLDEADRMLDMGFEPQIRRIVEQD--TMPPKGVRHTMMFSATFPKEIQMLARDFLD-EYIFL
AVGRVGSTSENITQKVVWVE-ESDKRSFLLDLLNAT-----------------G--------------KDSL
TLVFVETKKGADSLEDFLYH--EGYACTSIHGDRSQRDREEALHQFRSGKSPILVATAVAARGLDISNVKHV
INFDLPSDIEEYVHRIGRTGRVGNLGLATSFFN---ERNINITKDLLDLLVEAKQE-------VPSWLENMA
YEHHYKGS-----SRGRSKS--SRF-----SGGFGAR-DYRQSSGASSS------------SFSSSRASSSR
SGGGG-----HGSSRGFGG---------GGYGGFY----------------NSDGY-------------GGN
Y-----------------------------------NSQGVDWWGN--
>DDX3_Anolis/1-680 XP_016847928 1 PREDICTED: ATP-dependent RNA helicase DDX3X isoform X8 [Anolis carolinensis]
--------------------MSHVAVE---------------------------NA----------------
-LGLDQQFAG---------------------LD-----------------LNSSDSQS--------------
------------GGGTASRYIP-------------PHLRNREASKQGF------------------------
-----------------------------------------------------------------------D
----GGWNAGRD-RD----A--------------------------AYSSFGARS-----------------
--------------DRGSGKS--------------GFFADR-------------------------------
---------------------------------------------------------GNG------------
---------------------------------SRGRFEDR-------------------------------
------------------------------------------------GG----------------------
-----------------------------------RSSDFDGIGNR--------------------------
----------------GDRSGFG-------------------------------------------------
---------------RFDRGGN----SR-------------------------------------WS-----
---------------------------------------------------------------DKCDEDDWS
KPLPPSERVEQELFA-G------GNTGINFEKYDDIPVEATGNNC---PPH-IESFSDVDMGEIIMGNIELT
RYTRPTPVQKYAIPIIKDKRDLMACAQTGSGKTAAFLLPILSQIYT-DGPGDALRAMK----ENGRYGRR--
KQYPISLVLAPTRELAVQIYEEARKFAYRSKVRPCVVYGG-ADIGQQIRDLERGCHLLVATPGRLVDMMERG
KIGLDFCKYLVLDEADRMLDMGFEPQIRRIVEKD--TMPPKGVRQTMMFSATFPKEIQMLARDFLE-EYIFL
AVGRVGSTSENITQKVVWVE-DSDKRSFLLDLLDAT--GKDCLGEFQHNSNGSG--------------KDSL
TLVFVETKKGADSLEDFLFR--EGYACTSIHGDRSQRDREEALHQFRSGRSPILVATAVAARGLDISNVKHV
INFDLPSDIEEYVHRIGRTGRVGNLGLATSFFN---ERNINITKDLLDLLVEAKQE-------VPSWLENMA
YEQHHKGGS----SRGRSK---GRF------SGFGAR-DYRTSSSSGSS------------SFGSSRTSSGR
SSGGGGGGVSHGGSRGFGG---------GGYGGFY----------------SSDGY-------------GGN
Y-----------------------------------NSQGVDWWGN--
>DDX3Y_HSapiens/1-660 sp|O15523|DDX3Y_HUMAN ATP-dependent RNA helicase DDX3Y OS=Homo sapiens OX=9606 GN=DDX3Y PE=1 SV=2 [Homo sapiens]
--------------------MSHVVVK---------------------------ND----------------
-PELDQQLAN---------------------LD-----------------LNSEKQSG--------------
----------GASTASKGRYIP-------------PHLRNREASKGFH------------------------
-----------------------------------------------------------------------D
-KDSSGWSCSKD-KD-------------------------------AYSSFGSRD-----------------
----------------SRGKP--------------GYFSER-------------------------------
---------------------------------------------------------GSG------------
---------------------------------SRGRFDDR-------------------------------
------------------------------------------------G-----------------------
------------------------------------RSDYDGIGNR--------------------------
-----------------ERPGFG-------------------------------------------------
---------------RFERSGH----SR-------------------------------------WC-----
---------------------------------------------------------------DKSVEDDWS
KPLPPSERLEQELFS-G------GNTGINFEKYDDIPVEATGSNC---PPH-IENFSDIDMGEIIMGNIELT
RYTRPTPVQKHAIPIIKGKRDLMACAQTGSGKTAAFLLPILSQIYT-DGPGEALKAVK----ENGRYGRR--
KQYPISLVLAPTRELAVQIYEEARKFSYRSRVRPCVVYGG-ADIGQQIRDLERGCHLLVATPGRLVDMMERG
KIGLDFCKYLVLDEADRMLDMGFEPQIRRIVEQD--TMPPKGVRHTMMFSATFPKEIQMLARDFLD-EYIFL
AVGRVGSTSENITQKVVWVE-DLDKRSFLLDILGAT-----------------G--------------SDSL
TLVFVETKKGADSLEDFLYH--EGYACTSIHGDRSQRDREEALHQFRSGKSPILVATAVAARGLDISNVRHV
INFDLPSDIEEYVHRIGRTGRVGNLGLATSFFN---EKNMNITKDLLDLLVEAKQE-------VPSWLENMA
YEHHYKGG-----SRGRSKS--NRF-----SGGFGAR-DYRQSSGSSSS------------GFGASRGSSSR
SGGGG-----YGNSRGFGG---------GGYGGFY----------------NSDGY-------------GGN
Y-----------------------------------NSQGVDWWGN--
>DDX3_Xen/1-654 XP_018100298 1 DEAD-box helicase 3 X-linked L homeolog isoform X3 [Xenopus laevis]
--------------------MSHVAVE---------------------------NV----------------
-LNLDQQFAG---------------------LD-----------------LNSADAES--------------
-----------GVAGTKGRYIP-------------PHLRNKEASRNGF------------------------
----------------------------------------------------------------------YD
-RENSGWNSGRD-KD-------------------------------AYSSFGSRG-----------------
----------------ERGKG--------------SLFNDK-------------------------------
---------------------------------------------------------GSG------------
---------------------------------SR-RPDES-------------------------------
------------------------------------------------------------------------
-----------------------------------RPDGFDGVGNR--------------------------
----------------GNNSSFG-------------------------------------------------
---------------RFDR-GN----SR-------------------------------------WS-----
--------------------------------------------------------------DERNDEDDWS
KPLAPNDRVEQELFS-G------SNTGINFEKYDDIPVDATGSNC---PPH-IECFQDVDMGEIIMGNIQLT
RYTRPTPVQKHAIPIIIGKRDLMACAQTGSGKTAAFLLPILSQIYA-DGPGDAMKHLK----DNGRYGRR--
KQFPLSLVLAPTRELAVQIYEEARKFAYRSRVRPCVVYGG-ADIGQQIRDLERGCHLLVATPGRLVDMMERG
KIGLDFCKYLVLDEADRMLDMGFEPQIRRIVEQD--TMPPKGVRQTMMFSATFPKEIQILARDFLD-EYIFL
AVGRVGSTSENITQKVVWVE-EMDKRSFLLDLLNAT-----------------G--------------KDSL
TLVFVETKKGADALEDFLYH--EGYACTSIHGDRSQRDREEALHQFRSGKCPILVATAVAARGLDISNVKHV
INFDLPSDIEEYVHRIGRTGRVGNLGLATSFFN---EKNINITKDLLDLLVEAKQE-------VPSWLENMA
YEQHHKSS-----SRGRSK---SRF-----SGGFGAK-DYRQSSSAGSS-------------FGSSRG--GR
SSG-------HGGSRAFG----------GGYGGFY----------------NSDGY-------------GGN
YG----------------------------------GSSQVDWWGN--
>DDX3X_Pet/1-842 XP_032813911 1 putative ATP-dependent RNA helicase Pl10 isoform X3 [Petromyzon marinus]
------------------------------------------------------------------------
-MSLEQQFMA---------------------MS-----------------VAEMGDQR--------------
----------GRGGPPRGRYMA-------------THYRGRDGPRQDG------------------------
---SWEAKGDAGSGG-----IYINGYGPDVTM-----------------------------------LTNGF
-ERGAVYGGRGG-RGGDR----------------------------GRGGFRGRV-----------------
--------------AYQHGAPANP-----------AGYMVY----------------ERRDNGTAAWG----
-----APNEPF---A-NYPGVGGGI--------------------GGGM--------GGGMGAGMGGG----
---------------------------------MGGGMGGG--MGGG-----------------MGVG----
-----------------------------------------GAPRGGRGGAG--------------------
------------RPTRYEGSRGGVGDQQRVYRGSFPGNRFDRSAAAQQQQQQQ------------------P
AQHLDCNTYQPP----PARDGNT-------------------------------------------------
-------------YQPPQASSG----SS-------------------------------------YQP----
------P------ARDG------VSSFQP-------------PLPRDT-ATAPGGGGGG-GGGGGPGGDDWT
KPLPRNDRIEKELFA-G------SNTGINFEKYDDIPVEATGNDC---PPH-IESFHELELGEIIMSSVTLC
RYERPTPVQKYAIPIIKAKRDLMACAQTGSGKTAAFLLPILSQIYS-GGPGKVVEDTKN-QQETVKYGQR--
KQYPMSLVLAPTRELALQIYDEARKFAYRSCVRPCVVYGG-ADIGNQVRELQKGCHLLVATPGRLVDMMERG
KVGLDHCRYLVLDEADRMLDMGFEPQIRRIVEQD--VMPTKGDRQTLMFSATFPKEIQILARDFLE-DYIFL
AVGRVGSASENITQKVVWVE-EMDKRSFLLDLLNAT-----------------G--------------RDSL
TLVFVETKKGADALQGFLCS--EGYSCTSIHGDRSQRDREEALSLFRTGRRPILVATAVAARGLDIPNVKHV
INFDLPSDIEEYVHRIGRTGRVGNLGQATSFYN---EKNENMTRELLHLLVEAHQE-------VPSWLETMA
QEHRSKP------ARGRPK----RF-----AGGFGGR-DYRQTSAGSGGGTYNA------HQRGGPRGAPGT
TTVCN-----PGMVRGVGAGQPTRGFNRGGYGNFG----------HFAPQPMPGGF----------------
---------------------------------PMAYGAPMDWWTS--
>DDX3_CIn/1-733 XP_002131481 1 ATP-dependent RNA helicase DDX3Y isoform X1 [Ciona intestinalis]
--------------------MTHAT-----------------------------------------------
-NGLEQQMSQ---------------------MD-----------------ISAGRGGG--------------
----------QARFNSAGGYVP-------------PHMRNQAMGRGGP----PQV---------LHGPPPSY
GGAPMTGPNGEVRYG-------HLMPGPPPGS----------------------------------------
-MPPGSYGAPP-----------------------------------QRGGYQNGV-----------------
--------------MRDRNGPP-------------NRYNDRG---------------PYRPPH---------
-------QQYM--------------------------------------------GYGGGYNDR--------
---------------------------------GRGGYNDR-------------------------------
-------------------------------------------------GYN--------------------
---------------DRRGFWDGQQQQQP-----QVADRWARLDDG--------------------------
----------------MNSGRYG-------------------------------------------------
----------------QPREGDDRLAKK-------------------------------------WD-----
-------------ERQG------G-------------------------------------GDAFTDTVDWS
KPLPRDENLERNLFS-G------SNTGINFDKYEDIPVEATGDDV---PEH-IENFKQAELGEIVDDNLESC
KYTVPTPVQKYAIPIIQSKRDLMACAQTGSGKTAAFLLPTLSQLYT-KGPGESLKATT-----SHQRGRR--
KLFPLALVLSPTRELASQIYDEARKFAYRSHVRPCVVYGG-ADVGAQMRDLDRGCHILVATPGRLVDFIERG
KVGLCYIRFVILDEADRMLDMGFEPQIRRIVEQS--DMTHKGERQTLMFSATFPKEIQILARDFLN-NYIFL
AVGRVGSTSTNITQKVVWVD-EEEKHKFLLDLVNAT-----------------D--------------SKSL
TLIFTETKKGADALDEFLYT--RKYKSTSIHGDRTQREREEALLAFRTGEYPILVATAVAARGLDIPNVRHV
INFDLPSDVDEYVHRIGRTGRVGNIGLATSFFN---NKNVNIVKDLVDLLIEASQE-------VPPWLENMA
LTYQKGK------PRSSGK----RF-----SAGFGSR-DYRQQQNRGGS------------RGGGNAGR---
-----------------GSQIQNRGTQGGGWGMPA--------------FYRGNDY-------------GGS
FG--------------------------------NTGGSGPDWFGGN-
>DDX3_Spu/1-722 XP_030838130 1 putative ATP-dependent RNA helicase Pl10 isoform X4 [Strongylocentrotus purpuratus]
--------------------MSNGTNQ---------------------------NG----------------
-PSLDQQFAA---------------------MD-----------------LMPGAPMG--------------
----------------YPAQAP-------------PPFGAPPPQAPGY------------------------
-----STGYDGGAGG---------------------------N-----------------------------
-YGRGGYNQGGR-GGYNSR---------------------------GGGGYNNRDGG-------RGGY----
-------NRDQGNSYNGRGGGG-------------GRYNDQQQS----G--------GGRGGY---------
---------------QSPQGQGG----------------------------------PGGYQ----------
---------------------------------PRGGYNNR-L-------------------------D---
----------------------------------------WGRGQGGPGGAP--------------------
------------------QQGGG-------------DSFW--------------------------------
----------------SARGG---------------------------------------------------
-------------QQGQQQSQG----DG-------------------------------------WG-----
--------------RAE------DF----------------------------RGRD----VPRVEQEEDWT
KPLPRNSRLENELFE-I------CNTGINFDKYADIPVEATGTNS---PAP-IDQFTDIDLGEIVRNNTELC
NYKVPTPVQKYAIPIIKEKRDLMACAQTGSGKTAAFLLPILSQIFE-SGPHKHSVS----------GYRK--
KQYPLALILSPTRELTSQIYDESRKFSYRSHVRPCVVYGG-ADIKGQISDLERGCHLLVATPGRLVDMLERG
RIGLEYIRWVVLDEADRMLDMGFEPQIRRIVEED--AMPKTGERQTLMFSATFPKEIQVLARDFLK-DYIFL
AVGRVGSTSSNITQKIVWVE-EQDKRSFLLDLISAA-----------------G--------------ADSL
TLVFVETKKGADSLEEFLYR--EKFQATSIHGDRSQREREDALKTFRTGRTPILVATAVAARGLDIYNVKHV
INFDLPTDIEEYVHRIGRTGRVGNVGLATSFFN---EKNRNISRDLADLMIEAKQE-------VPSWLEALA
SESKNSGGSS---RRGRN-----RY-----TGGFGSR-DYRQVSNRGRG--------------GGSGGV---
-------------SGGFGGHQ-----SSGGHGAPG----------------YQPHY-------------GGN
YG-G-----SYNQS-------------------SGGGGSGQDWWGN--
>DDX3_Skowalevski/1-696 AOR07006 1 ATP-dependent RNA helicase DDX3X-like protein [Saccoglossus kowalevskii]
--------------------MSNGANQ---------------------------HG----------------
-QSLDQQFAG---------------------LD-----------------LNSSSVVD--------------
-------TRGRGQGSQRSKYIP-------------PHLRGSGGHQPAN------------------------
---------------------------------------------------------------------NYS
-GGGGGYYQQQQ-QQPQQG--------------------VRD----PQGGYTGGN-----------------
--------------DYMRGPPQPQ-----------PQYSNF----------------NRRETD---------
-------RP---------------------------------------------------------------
---------------------------------GSGRYNNQ-------------------------------
------------------------------------------------GGYN--NRGGYNGGYND-------
--------------------RGG-----------YSRGGYNN------------------------------
----------------RDRGGYS-------------------------------------------------
-------------GQGGNTYSN----NR-------------------------------------WS-----
--------------RDE------RI-----------------------------GGEPP--NVDPPSSDDWT
KLLPRNERLERELFS-G------TSTGINFDKYEDIPVEATGESI---PEP-VSEFSDIDLGEIIQSNIKNS
TYARPTPVQKYALPIIILKRDLMACAQTGSGKTAAFLLPILSQIYE-NGPGKIPES---------RYARR--
KHFPLGLVLAPTRELASQIYDEARKFSYRSHVRPCVVYGG-ADVGGQMRELDRGCHLLVATPGRLVDMMERG
KIGLDQIKWVVLDEADRMLDMGFEPQIRRIVEQD--TMPKTGERQMLMFSATFPKEIQILARDFLD-NYIFL
AVGRVGSTSVNITQKVVWVD-ENDKRSFLLDLLSAT-----------------G--------------SDSL
TLVFVETKKGADSLEDFLYR--DGHRATSIHGDRSQREREEALRSFRTGQTPILVATAVAARGLDIPNVKHV
INFDMPSDIEEYVHRIGRTGRVGNLGLATSFFN---DKNRNVVRDLLELIMETKQE-------VPSWLESMA
YEAKQSGGG----RRGAPRN--SRY----GSGGFGSR-DYRQGNRGRGSG----------------------
-------------TPVYG---------NAAFTGYQ--------------QFTGNSY-------------GGN
Y--------------------------------QPQAAPSTDWWGS--
>DDX3_Alitta/1-769 AJW77404 1 pl10 [Alitta virens]
--------------------MPNDSIQ---------------------------NG----------------
-KSLEQQVAG---------------------LD-----------------LNSAPPFR--------------
---------GGGRDGFTGRYIP-------------PHLRGRGGGVPGQ------------------------
---NTDRPNGAGRGA--------GPPGPPIDQ----------NGGNWNSLP----------------RGTTA
-QGDFNYNSRGG-RSGSEG--------------------PRDGP--QRGGSADRE-----------------
-------------FDGGRGGSW-------------SAANRRGSQ----DSQGGGQRWDNRGSD---------
--------------------------------------------------------RGGGWD----------
---------------------------------GGNRWDNR-------------------------------
------------------------------------------------GGSE--GRGGRFDN----------
--------------------RGG--------------GRWDNRDNRGLDDGTQ-------------------
---------RWGNSRWNNNGGSG-----------G-------------------------------------
-------------------GGR----NT-------------------------------------WD-----
-------------NNEQ------N------------------------------GTRWS--RLREEGPADWS
KLLPPNERLEKELFG-N------SNTGINFDKYEDIPVEATGEDC---PPN-VESFADLNLGEIIGNNVVLS
KYDTPTPVQKHAMPIIMNKRDLMACAQTGSGKTASFLVPVLSQIFT-GGQPEFIRE-------QNNRNNR--
KQYPIALVLAPTRELASQIYEEARKFAYRSHVRPCVVYGG-ADIGAQMRDLQKGCHLLVATPGRLVDMLERG
KVGLDQIRFVVLDEADRMLDMGFEPQIRRIVEKD--NMPPTGQRRTLMFSATFPKEIQMLARDFLH-NYIFL
AVGRVGSTSENITQKVVWVE-ESDKRSFLLDLLNAS-----------------G--------------HDSL
TLVFVETKKGADALDNFLYN--EGYPSACIHGDRSQKEREEALRNFRSGKTPVLVATAVAARGLDISNVKHV
INFDLPSDIEEYVHRIGRTGRVGNLGLATSFFN---EKNKNIVRDMVDLLIEAKQE-------VPPWIESIA
YEARTMGGSG---RRPQNK----RF----GGGGFGSR-DYRQMGGPGGG------------RGGGGNPM-RS
NPVG---------PQAFGGAP-------VGYGFHT----------------GGGGY-------------GGS
YG-G-----AYH---------------------QPQAHSGQDWWGS--
>DDX3_HelRo/1-689 XP_009009187 1 hypothetical protein HELRODRAFT_105366 [Helobdella robusta]
--------------------MPIDFNK---------------------------DG----------------
-KSLEQQVAG---------------------LD-----------------LKSSE-----------------
---------NRGRQEPGVKYVP-------------PHLRNQTSSKQPL------------------------
---AESKPDSNSSDA---------SNGP---------------------------------------KGKDY
-SGDLNFKRSNS------------------------HIEESDCNR-RPGGYSSQ------------------
--------------NLNRGYRG-------------GSYDGDGA-------NNGNNY-ISRSTN---------
-------NR----------------------------------------------DQGGGPNRR--------
------------WNDRN----DSRFLSYEENRGSRGNYNSN-------------------------------
------------------------------------------------------------------------
-------------------------------RDDTSKSRWDTLTSES-------------------------
----------------ANDGGNR---------RWGGGG----------------------------------
-------------GAGGNRHGG----GK-------------------------------------WN-----
-------------------------------------------------------------RYDEDSNADWS
KPLKRNEKIENELFG-S------CNTGINFDKYEDIPVEATGRDC---PNP-INSFSEIEMGEIIEYNISLC
KYDRPTPVQKYSIPVVLNKRDLMACAQTGSGKTAAFLVPILSQIYS-GGPPPPRQQPQ-----VGRFKND--
RQFPIALVLAPTRELASQIYDEARKFAYRSHIRPCVVYGG-ADIGEQIRDLSRGCHLLVATPGRLVDMMERG
RIAVDNVRFLVLDEADRMLDMGFEPQIRRIVEKD--SMPTTGERQTLMFSATFPKEIQMLAKDFLH-DYIFL
AVGRVGSTSENITQKVVWVE-EEEKRSSLLDLIASN-----------------G--------------PDAL
TLVFVETKKGADALDYFLYK--EGFPSTSIHGDRTQQEREDALRDFRDGRTPILVATAVAARGLDIPHVKHV
INFDLPSDIEEYVHRIGRTGRVGNLGLATSFFN---EKNKNILKDLLDILVEAHQE-------VPPWLESLA
YESRYSSSGN---RRPPNK----KY-----------------------------------------------
-----------------------------------------L-VKIAYLRFLKTSY-LH--------F----
------------------------------------------------
>DDX3_Capitella/1-830 ELU14120 1 hypothetical protein CAPTEDRAFT_224610 [Capitella teleta]
--------------------MTDEANQ---------------------------NG----------------
-QSLEQQVAA---------------------ID-----------------LNGAGGPA--------------
-------NGAPNGANNTSKYVP-------------PHMRNQPGGDMTQ------------------------
---GPPPPQMAQSPPL------NNFTMPPPPAGQPPPMQDAVAEPKYNSLP---------------R-----
-GSSSDMRGGGR-GGA-----------------------TRGSGN-MRGWSADRDLEVEGG-----------
------------RQEWGRGPPRRGSQDQQGWTGGRNNYNSRG------------------------------
---------------------GG----------------------------------GGGWDNQEPPRD---
---------------------------------GGGRWDNN-------------------------------
-----------------------------------------------SGGWDQ-RDGGRSNSRERRGGSGWG
G--------------GNDRYQGGQQRM------GGGGGRWDNLDQGGQGGR---------------------
----------------DQGGRWG-----------G-------------------------------------
-------------NQQQGGGGN----NR-------------------------------------WD-----
-------------RGER------SQQQ----------------------GAYDGGGRWS-RLDEGPTGIDWS
KPLSRNERLEHELFG-N------SNTGINFDKYESIPVEATGEGA---PKP-IEKFTDIHLGEIIDTNIELC
KYTCPTPVQKYAIPVIIGKRDLMACAQTGSGKTAAFLLPVLSRLYQ-MGPPKDDLEQQ---AAQGRFNQR--
KQFPLALVLAPTRELATQIYDEARKFAYRSHVRPCVVYGG-ADIGAQMRDLSKGCHLLVATPGRLVDMMERG
KVGVERIRFLVLDEADRMLDMGFEPQIRRIVEKD--NMPVTGDRQTLMFSATFPKEIQMLARDFLH-DYIFL
AVGRVGSTSENITQKVVWVE-DNDKRSFLLDLLNAS-----------------G--------------PDSL
TLVFVETKKGADSLEYFLYT--EGYPAGSIHGDRSQREREDALKTFRSGKTPILVATAVAARGLDISNVKHV
INFDLPSDIEEYVHRIGRTGRVGNLGLATSFFN---EKNKNIVKDLVSLLMEAHQE-------VPGWLESMC
AEQRHSTGSS---RRGNNK---GRF----GSGTFGAR-DYRQQQTVPSG------------RGGGRGGP---
---------------QAGGNP-----GQGAFAAPP-------------PPFFYGGYG---------GGGGGS
YG-G-----AYSAVA------------------PPSGPPAQDWWGGN-
>DDX3_Rotmag/1-842 CAF1215314 1 unnamed protein product [Rotaria magnacalcarata]
--------------------MINDQDTKPT-----QQPIYVGSFE---------NSR-------------FQ
NNNSEQGNTDNTY------------------VG--------------GYSRGGGPPPL--------------
-----KQQPPLPQNSSTQVYRP-------------PHMQHRMNMPNGNYGN----------NGSMAGGYGGS
MNVGPPPPQQNYSNNFGAGNTLHHHHHPSLP-----------------------------------------
-PQQSYYGQPQM-APQPTQIY-------HQP---------------MSNSYQQIGQIPRPMNPPQP------
--------------LDTRGYGQPLQH---QIQLPNRSFNDMSQIQQTYNHQDPSGI-LNQASS---------
-------QH-----------------------------------------------TTGGRWDA-------I
R-------------------------AD-----RETSYHNS-------------------------------
------------------------------------------------SGSN--------------------
---------------TYQRGASG------------FSGNNKNRNGRD-------------------------
----------------SNNNSYG-----------GQRDNN--------------------------------
-------------YGRRDRTAH----KP-------------------------------------YH-----
---------------------------------------------------SHVGG-----QSGDITGADWN
TPLPPNPNLERELFG-D------HPAGINFELYDDIPVEASHMDH----QP-IDTFDDCKFGDIIKNNVKLS
NYGKPTPVQRYAIPTILLRRDLMACAQTGSGKTAAFLLPILHMIFQ-EGPVRNPQTTM--------NNNR--
KQYPLCLVLAPTRELASQIYDETRKFSYRSMVRSCVVYGG-ADIGFQARDLEKGTHVLVATPGRLNDLIQRG
RIGLANVRYLVLDEADRMLDMGFEPQIREIVERS--DMPATGQRITLMFSATFPKQIQELARDFLH-DYVFL
AIGRVGSTSQNITQKIVWVE-EAEKRSFLLDLLNIQ--------------------------------SESL
TLVFVETKRGADVLEDFLFN--HQYSVNSIHGDRSQAQREEALKSFKTGRTPILVATSVAARGLDIPHVKHV
INFDLPSDIDEYVHRIGRTGRAGMTGQATSFFN---EKNRNIATDLLDILTESHQE-------VPEWLEGIA
RETKKDNYS----RRNCGAS--------RRAGAFGAR-DYRNHGQLRNN-----------RGASASNRS-GS
VASG-Y---NNHQQQQWDS-------SNNAAGGNM----------------WSGDHR------------SGG
AA-GY---DRFHQQTT---------------GSNVNRQADQSWWDTTS
>DDX3_Adineta/1-632 CAF1663371 1 unnamed protein product [Adineta ricciae]
--------------------M---------------------------------------------------
------------------------------------------------------------------------
------------------------------------------------------------------------
------------------------------------------------------------------------
------------------------------------------------------------------------
----------------------------------------------------------NQQAS---------
-------QQ-----------------------------------------------SGGGRWDA-------I
L-------------------------AE-----RQTSNNNN-------------------------------
------------------------------------------------SGNN--------------------
---------------SHQRGGSG------------YSNNYNNRNGRD-------------------------
-----------------NNSGYG-----------GQRDNN--------------------------------
-------------YGRRDQDSH----RP-------------------------------------YH-----
---------------------------------------------------SHVGS-----QSGDTIGADWN
TPLPPNANLERELFG-V------HPTGINFELYYDIPVESSHMDH---P-P-IDSFDDCDFGEIIKNNVTLA
NYGKPTPVQRYAIPTILLRRDLMACAQTGSGKTAAFLLPILHMIFC-EGPVRNPPSAN--------RNNR--
KQYPLCLVMAPTRELASQIYDEARKFSYRSMVRSCVVYGG-ADIGFQTRDLEKGTHVLVATPGRLNDLIQRG
RVGLANVRYLVLDEADRMLDMGFEPQIREIVERS--DMPPTGQRITLMFSATFPKQIQELARDFLH-EYVFL
AIGRVGSTSQNITQKIVWVE-EAEKRSFLLDLLNIQ--------------------------------SDTL
TLVFVETKRGADMLEEFLGN--HQYSVNSIHGDRSQAQREEALKSFKNGRTPILVATSVAARGLDIPHVKHV
INFDLPTDIDEYVHRIGRTGRAGMAGQATSFFN---EKNRNIAMELLDILTEAHQE-------VPEWLEGLA
RETKRDNYS----KRNYGGN--------RRPGGFGAR-DYRTPAQIRGG------------RAGGNNRA-GS
STGG-Y---NNH-QQQWDG-------SNGGAGGNV----------------WSGDHQ------------AGN
AG-GY---DRYQQQTA---------------SGNGNRQADQSWWDNTS
>DDX3_Amphimedon/1-777 PREDICTED: ATP-dependent RNA helicase DDX3X-like [Amphimedon queenslandica]
--------------------MSRGSSQ---------------------------NG----------------
MSSLEQRVAG---------------------LD-----------------LSKNKQSN--------------
---------NSTHNSGRGRYIP-------------PHLRNKDYIEEDG------------------------
-RKDGPPPSGQRGYD-----------------QRD-------------------------------------
-VRSSSYSDHRR----------------------------------GSRGYDDRRGGGGYDHRGRDSY----
-------DRYRGDSYDRRGEDAYDRR---------GSYDPRS--------RDYDSY-ERRGSDRDFYDRSRN
DRQYSGSNRDT--PSDKPSGGGG----------------------------------GGGYDETDSAPQSVK
VSDD----------------------KKNDKFHDGDQYDSH-------------------------------
---------------------------------------------RDTGG----------------------
--------------------------------------RWAQL-----------------------------
----------------DYDRRYS-----------GPRYDDRRSS----------------------------
-------------GRYVERRGSLPVRGF-------------------------------------YD-----
--------------RDS------TTW-----------------------GQYSSGYGHG--PPSQWDRDEWK
RPLPSNPRLENELFG-G------ANTGINFDKYEEVKVEATGQDC---PKN-IENFSDMNFSPIIQENIKLA
QYSKPTPVQKHSIPMIMNRRDLMSCAQTGSGKTAAFLLPILSLLFE-DGPPPPPPDP------RYASGRR--
KQYPLSLILAPTRELASQIYDEARKFSYRSRVRPCVVYGG-ADIGGQIRDLEKGCLLLVATPGRLVDMLERG
RVGLELCRFLVLDEADRMLDMGFEPQIRRIVEQD--RMPPCGERQTLMFSATFPKEMQVLARDFLD-NYIFL
AVGRVGSTSENITQKIVWVD-ECDKRSFLLDILDAS-----------------A-------------DSGAL
ILVFVETKKSCDALDDYLYN--QGYRCTCIHGDRSQVQREDALRSFKCAETPILVATAVAARGLDIPNVKHV
VNFDLPNDIEEYVHRIGRTGRVGNLGLATSFCN---DRNRNICSDLLDLLIEARQE-------VPSWLESMA
YEIKAQSKMK---QQAR------RW---GGGGGFGGR-DYRRSYSQPYT------------GGGG-------
----------------------------GGYGYHH------------------HGH-------------GGG
------------------------------------GGGSSDWWN---
>DDX_Salpingoeca/1-710 XP_004992341 1 DEAD/H box polypeptide 3 [Salpingoeca rosetta]
--------------------MG--------------------------------DP----------------
-QSLGQQLAD---------------------MT-----------------LGPNGGHA--------------
---------QVPMSKPPNRYVP-------------PHLRHQAAPPPQM-----------------QMQAQMM
MAPPHAPPQGQPQQV---------WAAPPV------------------------------------------
-DQRQMYAAPPQ-HQPAPGAV-------YQP---------------PHGG----------------------
--------------GWNTGGSW-------------GGYQQ-----------------QPRGGY---------
-------DR---------------------------------------------FGRGGGYSRG--------
------------FG-------------------GGGRGRDR-------------------------------
------------------------------------------------GGDR--------------------
----------------------------------------------------------------------F-
----------------GRPGGYG-------------------------------------------------
------------------RRGG----RG-------------------------------------FS-----
-------------------------------------------------------------SQYDRPGEDWT
EMLPADERLEGELFS-G------QLTGINFDKYDDIPVSATGTEV---PEP-VSDFFDCGLADVVTNNLRLA
GYTKPTPVQKYSIPIVTARRDLMACAQTGSGKTAAFLVPIISRVLE-TGPVEVPE--------TARRMEG--
KQFPVCLILAPTRELASQIFAEARKFAYRAKIRACCVYGG-TDFRSQFRDLQRGCQVLVATPGRLVDLLERG
RIGMDAIRFLVLDEADRMLDMGFEPQIRRIVEQD--TMPPPGVRQTLMFSATFPKDIQVLARDFLH-DCVSI
SVGRIGSTTENIFQKVYWVQ-EHEKRQTLLDLISAA-----------------S--------------EKEL
VLVFVETKRGADALEDFLIH--QQFPASSIHGDRTQEQRERALASFRDGYTPILVATAVAARGLDIPNVKRV
INFDLPSDIDEYVHRIGRTGRVGHKGQAISFFN---DKNANVARDLLDTLRECKQE-------VPDWLEDFS
RRARGGRRGGG-GRRGGRS---------GGRGRGGGR-DYGSRNGGGGGGF----------SGGYGGGN---
----------------FGGPS-----YGGGFGGPS---------YGGGRGFDAPRY-----------PSGGN
ASSGS----SYMPRQ------------------PQPASSGKDWW----
>DDX_Monosiga/1-532 XP_001747837 1 uncharacterized protein MONBRDRAFT_35229, partial [Monosiga brevicollis MX1]
--------------------MSNGANP---------------------------NG----------------
-SDLSQHMAD---------------------LD-----------------LTKTK-----------------
-------------PSGGSRYVP-------------PHLRNRQPSGPAP------------------------
-----PSGGRTAAPP---------VSAPPPSS----------N-----------------------------
------------------------------------------------------------------------
------------------------------------------------------------------------
---------------------------------------------------------GGGRDFGSSRP----
---------------------------------PRGSRDGS-------------------------------
---------------------------------------------RDMGGSRP-------------------
------------------------------------------------------------------------
----------------PRDGGRG-------------------------------------------------
--------------------------GS-------------------------------------WD-----
-------------------------------------------------------------VQPRFQQEDWT
RPLKRNERMEEELFG-S----NHRTGGINFEKYDDIPVEASGNNV---PAH-ISEFATAGLCELMTGNLELA
RYTVPTPVQKYSIPIVQAKRDLMACAQTGSGKTAAFLVPILNRVYE-TGPVPPPPN----------ARRS--
QQFPVALILAPTRELAIQIYGEAQKFSYRSRVRICCVYGG-ASPRDQIQDLRRGCQLLVATPGRLVDFMERG
VIGLDSIRFLVLDEADRMLDMGFEPQIRRIVEED--NMPQVGIRQTLMFSATFPKDIQMLAQDFLD-DYVHL
SVGRVGSTSENIQQIVHWID-EADKRPSLLDLISAA-----------------S--------------SEDL
FLIFVETKKAADALEYYLTM--QGRPATSIHGDRTQYEREEALADFRAGRRPILVATAVAARGLDIPNVKHV
INFDLPSDIDEYVHRIGRTGRAGHKGTAVSFFN---DKNRNVARDLLN------------------------
------------------------------------------------------------------------
------------------------------------------------------------------------
------------------------------------------------
>DEAD_COw/1-722 XP_004349702 2 ATP dependent RNA helicase [Capsaspora owczarzaki ATCC 30864]
--------------------MSSQSFSCSTCFFHFSMPVSFLSSSSSPSTTFTSNTAA-------VAPSASA
ASACEQQSHSRPSWAG---------------ADASATTTSSQDPA-SSASASSSPSSSSANFG---------
--------RSSLPTASGSRYVP-------------PHLRGRQASSSSS------------------------
SSSSSSGPAGDFRSD----------DRPRND--RP-------------------------------------
------------------------------------------------------------------------
--------------RDDRPRD--------------DRFASF-------------------------------
---------------------------------------------------------GGSRDRR--------
---------------------------------DDGYRRDD-------------------------------
---------------------------------------------RRDDGYR--------------------
------------------------------------------------------------------------
----------------RDDRGYG-----------GGS-----------------------------------
-----------------------RFGGS-------------------------------------YG-----
---------RSHASEDY-------------------------------------GGDS---AAPTSSGPRTY
RIGPRDERLERELFG-T------VNQGINFDNYDDIPVEATGNDA---PEP-IATFRDASLADAIHSNVELA
SYHKPTPVQKHAIPIIHSRRDLMACAQTGSGKTAAFLLPILSNLWK-QGPAVPPPRPS----GPGGYRRQ--
KTHIEALVLAPTRELAVQIYEEARKFSYRSGIRACVVYGG-TDIGQQLRDIERGCQLLVATPGRLMDLLERG
KISLDNCRYVVLDEADRMLDMGFEPQIREIVEKN--DLPAMGERQMLMFSATFPKEIQALARDFLE-DYLFL
AVGRVGSTSENITQKLIWVD-EHDKRSMLLDLLSAA-----------------G--------------PECL
TLCFVETKRAADSLEDFLYH--EGFPAASIHGDRSQREREDALRTFRSGHTPILVATAVAARGLDIPNVKHV
INYDLPTEIDEYVHRIGRTGRVGNLGLSTSFFN---EKNRSLARELLDLLTDAGQE-------VPKWLDEIG
HESGRGRGG----YRGG-----------RGGSRFGGR-DYRRDEGGFGG------------RSSN-------
--------------------------SNSGFGGNS-------------------GHR------------SGN
SN-----------------------------HHSNNQGGSSDWF----
>DDX4_BraPli/1-822 RNA38966.1 putative ATP-dependent RNA helicase DDX4 isoform X1 [Brachionus plicatilis]
--------------------ME--------------------------------------------------
-ENWEKDLES--------------------------------------------------------------
--------------ETSISFKPKEENFQFSDLPKRPTGRGRPNFNKPIELKKP-------------GQLDLN
NNVEDEKQTFGFGKAESTEL----------NV------------Q---------------------KLSADD
-GEQKSFGSVRR-TEESEEN------------WNEFNKNDENSEPNERKGFSSFKRNNESENGERKPFQKFD
NDRNFSRRNQENGDGENRGFKFGNRNE--NGDGERRSFNKGFG-----NRDGNENGDGERRSF---------
-------NKGFGNRDRNENGDGERRSF--------NKGFGNRD---GNEN-------GDGE----------R
RSF------------------------------NKGFGNRD-------------------------------
------------------------------------------RNENGDGERR--SFNKGFGNRDGN------
--------------------ENGDGER------RSFNKGFGNRDRNENGD----------------------
----------------GERRSFN------------KGFGNRDE-----------------------------
-----------------NENGE-R--GQ-------------------------------------FR-----
-------------KRDD------QNGGFG--------------------NDANKGENE--------PAKKEK
YIPTDVEETEETLFT-T------VAAGVNFNKQIEIKAELSGNGSE-EIKP-IMSFDEAKFSELLLENINKT
KYKIPTAVQKYSIPIILQRRDLMACAQTGSGKTAAFVLPILKNILE-DGIESS-------------QLSG--
IQQPQALILSPTRELALQILHECKKFSHGSIIQTQILYGG-VFFGYQMGNVEKGCNILVATPGRLLHVIESN
KISLEKVKYFVLDEADRMLDMGFEKAVRDILEKG--KVKEKSNRCTFMFSATFPDEIQRLAQDFLN-DYLFL
AVGQVGGANTDVEQSVYKVT-KFEKRDKCIEILDQI-----------------G---------------NER
TMIFVEHKKEADVNAFFLIQ--KGYPATSIHGDRLQSQRESALREFKNGSKNILVCTAVAARGLDIEKVNHV
INFDMPSTIDEYVHRIGRTGRCGNLGKSISFFDPENENDQKLARPLVRILSQAGQD-------VPEWLSSFS
ECSV-----------GN-----------SASANARAT-DLRSKFDRMSV-----------------------
--------------------E----SKPSAFSA---------------------------------------
---------------------------------PSAPAEEESWD----
>DDX4_Ixodes/1-812 XP_029847113 2 ATP-dependent RNA helicase vasa isoform X2 [Ixodes scapularis]
--------------------MA--------------------------------------------------
--------------------------------------------------EAAGF----TAGGFGLGR----
----------------GRGLKPAVTG------ASVPAVGGFGGANNGW-------------NGNANSGWENG
GSAKPQAASSGWGASNG-----------------------------------------------------AT
-ETSSGWNGGAT-NANNNHVP-------AAATTREDDPWQEDTSNDTSSGWQAERSTYGG------------
--------------GGGRSGG--------GGGGSRACFKC-----------NQEGH-MSRDCP---------
-------NA------DSGGGRSGGR----GCFKCGEEGHMSRECPNADS--------GGGRSG----GRGCF
KCG------------------------------EEGHMSRECPSAD-------------------SGG----
---------------------------------------------GRSGGRAC-FKCGEEGHMSRDCPS---
--------------------AGGDGDR---------------------------------------------
----------------PKRGCFN---CGED----GHMSRDCPNPKQERSKGCFKCGEEGHMSRDCPTA----
--------------------GE----GGDS-----------------------------DRPKGCFK-----
------CQQEGHMAKDC------TNE-----------------------AVPRMGPDG--------KPMEAP
YVPPSMPTDESSIFE-G------ISTGINFDKYDSIPVEVSDPKF---QVP-FTSFEEMGLCDLLLRNLRRA
QYTKPTPVQKYAIKIALGGRDLMACAQTGSGKTAAFMLPILHTLLSDPALDNP-------------SHRE--
VQTPQAVILSPTRELAIQIAHDANKYAYDSILKTVLCYGG-TSVGHQLSQLSRGCHILVATTGRLKDFVEKG
KVSFENLRFLVLDEADRMLDMGFEPDVRCLVGHP--TMPAKGSRQTLMFSATFPEAIQMLAREFLV-DSVML
SVGILGAANSDVKQAIYQVT-QFDKRNKLLEILGEE-----------------G---------------SDR
VMVFVEKKKTADFLAAFISQ--KGIKTTSIHGDRYQRQREEALADFRRGTCPVIVATAVAARGLDIKDVRHV
VNYDLPQSVDEYVHRVGRTGRVGNLGKASSFYDS--ETNGALARPLIKILSESQQE-------VPDWLENEA
KYG------------GGG----------GGGGGFGGG---------------------------------GG
AKSY-------------NS---------DSWGSSS----------------------------------GGG
GG-GG----GF----------------------NQPVAEEEDWG----
>DDX4_Dme/1-661 NP_001260458 1 vasa, isoform B [Drosophila melanogaster]
--------------------MS--------------------------------------------------
-DDWDDEPIVDTRG------------------------------------ARGGD-----------------
-------W--SDDEDTAKSFSG--------------------------------------------------
-----------------------------------------------------------------------E
-AEGDGVGGSGG----------------------------------EGGGYQGGNRDVFGRI----------
--------------GGGRGGG---------AGGYRGGNRD-----------GGGFHGGRREGE---------
--------------RDFRGGEGGFR---------------------GGQ--------GGSRGGQ--------
------------------------------------------------------------------------
--------------------------------------------GGSRGGQG--------------------
---------------GFRGGEGGFRGR--L---------YENEDG---------------------------
----------------DERRGRL-----DREERGGERRGRLDRE------------ERG-------------
--------------GERGERGD----GG-------------------------------------FA-----
---------RRRRNEDD------INN------------------------NNNIVEDV--------ERKREF
YIPPEPSNDAIEIFS-S-----GIASGIHFSKYNNIPVKVTGSDV---PQP-IQHFTSADLRDIIIDNVNKS
GYKIPTPIQKCSIPVISSGRDLMACAQTGSGKTAAFLLPILSKLLE-DP-----------------HELE--
LGRPQVVIVSPTRELAIQIFNEARKFAFESYLKIGIVYGG-TSFRHQNECITRGCHVVIATPGRLLDFVDRT
FITFEDTRFVVLDEADRMLDMGFSEDMRRIMTHV--TM--RPEHQTLMFSATFPEEIQRMAGEFLK-NYVFV
AIGIVGGACSDVKQTIYEVN-KYAKRSKLIEILSEQ---------------------------------ADG
TIVFVETKRGADFLASFLSE--KEFPTTSIHGDRLQSQREQALRDFKNGSMKVLIATSVASRGLDIKNIKHV
INYDMPSKIDDYVHRIGRTGRVGNNGRATSFFDP--EKDRAIAADLVKILEGSGQT-------VPDFLRTCG
AGGD-----------GG-----------YSNQNFGGV-DVRGRGNYVGD-----------------------
------------------------------------------------------------------------
---------------------------------ATNVEEEEQWD----
>DDX4_Apis/1-630 NP_001035345 1 ATP-dependent RNA helicase vasa [Apis mellifera]
--------------------MA--------------------------------------------------
-DDWGKTVSYTNKK----------------------------------------------------------
----------------DESY----------------------------------------------------
----------------------------------------------------------------------FD
-EGGRSYGKGRG-FIIQN---------------NNNDDWSVGKKN-SNSGTINESEFNDENYWQ--------
-----CNDKKTDIEETGRGKG---------------------------------------------------
--------------------RGHGK--------------------------------GGSR-----------
------------------------------------------------------------------------
---------------------------------------------GRGGNRG--------------------
------------------------------------RTGFNNKNKDG-------------------------
----------------DDNNDYE-----DNDY--GNQDNRNDRR----------------------------
-----------------------K--KT-------------------------------------FA-----
-------------ARED-----------------------------------NDEEEA--------QKPKEQ
YIPPELPNDEKSLFE-N-----GVEIGINFDKYDNIQVNVSGDNV---PQP-IESFEAAGLRNIVLDNIKKS
GYKKPTPVQKHALPIIMNGRDLMACAQTGSGKTAAFAVPIINTLLE-RSVDLV-------------VTST--
YCEPQVVIVSPTRELTIQIWQQIVKFSLNSILKTVVAYGG-TSVMHQRGKLSAGCHILVATPGRLLDFVEKG
RVKFSSVQFLVLDEADRMLDMGFLPSIEKMVDHE--TMVPLGERQTLMFSATFPDEVQHLARRFLN-NYLFL
AVGIVGGACSDVEQNFYEVA-RNKKKDLLKEILERE--------------NDSG--------------TLGG
TLVFVEMKKKADFIAVFLSE--NNYPTTSIHGDRLQRQREEALADFKSGRMSILVATAVAARGLDIKNVSHV
INYDLPKGIDEYVHRIGRTGRVGNRGRATSFFDP--EEDAPLRGDLVRILKQANQS-------VPDWMMGGN
ANR--------------N------FMPGRGISKFGGE-DVRESEAFAEE-----------------------
-------------------------YTEEAYSVAQ-------------------------------------
-------------------------------------EPEEEW-----
>DDX4_Artemia/1-726 BAD99523 1 VASA RNA helicase [Artemia franciscana]
--------------------M---------------------------------------------------
-DDWDDEEKPTTY-------------------------------------VKGNA-----------------
----------LESTTQDNGWNPV-------------------------------------------------
-------ESGGWNDS-------------------------------------------------------GA
-KESNGWDESNN-NSWGRSN--------------------------GDSGFQ--------------------
--------------GSGRGGR--------GEGSSGKCFNC-----------NQEGH-MSRECT---------
-------QPRAERGGGRGGGRGGSR----ACYNCNQEGHMSQECTEPRAER------GGGRGGGRGGSRACF
NCQ------------------------------QEGHRASDCTEPR--------------------------
------------------------------------------AERGRGGGRG--------------------
-----------------RGGRGGFGRT------ETTTSDWGNNETDT-------------------------
----------------AAESGWN-----------GDSFAESDN-----------------FGNDTSSG----
-------------FRGRGGRGG-RGRGG--------------------------------------------
----------GRGPSDD------SEP-------------------------AGETTEP--------ERAPVT
YIPDEEEETEELLFHRG------TTAGINFSKFSNVAAKVTGEGL---PSG-IDSFDAAGLRPKILDNIKKS
GYTQPTPVQKWAIPVIMKKRDLMACAQTGSGKTGAYLIPIINRLIE-EGCAAS-------------SYDE--
TQTPEAVVMCPTRELAIQIFKEAVKFSYDTIIKPVVVYGG-VAPRYQSDKVKSGCNILVGTPGRLIDFMNRG
VFNFSACKFLVLDEADRMLDMGFMGEVKKVVYHG--TMPVKVERNTLMFSATFPNEVQELAAEFLE-NYIFV
TVGTVGGACMDVLQEVIEID-AKSRIDRLLEILTEK-----------------E---------------GVK
TLVFASSKKTADFLAALLST--KNLPATSIHGDRFQYQREEVLRDFKSGHRNILVATAVAARGLDIKGVGLV
INYELPTDIDEYVHRIGRTGRLGNTGHAISFFNP--DKDSAIAGKLVNVLAAAQQT-------VPVFLESMA
SGVSFGS---------------------DASSRFGGS-DVRNTGRALEV-----------------------
------------------------------------------------------------------------
-----------------------------------QIEADEEWS----
>DDX4_Daphnia/1-761 EFX80250 1 putative germ-line specific RNA helicase vasa protein [Daphnia pulex]
--------------------MG--------------------------------------------------
-DDWDDVITVPAKS------------------------------------SAGGS-----------------
----------WNDNNNKGGMKP-------------PAGRGRGAPAIVSQMCTVKIASDDEWG----------
ATANPASSSNGLDAPEK-----------------------------------------------------ST
-GNSNGWGASTA-PA-------------------------------SSGGWDAPTQNSQFNN----------
-----------DVEDQPRGGGWVSSAG--GGGGSRACYKC-----------GEEGH-MSRECP---------
-------N-------SNSGGGGGDR----TCHKCQQPGHMARDCPTGGGG-------GGGD-------RTCH
KCQ------------------------------QPGHMARDCPT----------------------------
---------------------------------------------GGGGGDR--------------------
--------------ACHKCQETGHMARDC-------------------------------------------
----------------PTGGGGG-------------------------PRTCNKCGDAGHMARECP------
-------------------SGG----GG---------------------------------DTKCFK-----
------CYKLGHSTKEC------PDP-------------------------YNKLTED--------GKERER
YVPAEMTTDENELFK-G------ISSGEHFHNFDKVALSVTGQNI---PQY-ITSFEEAGLRPLLLQNIKNS
GYVKPTPVQKGSIAVILAKRDLIASAVTGSGKTAAYLVPVMNILLE-QGISGG-------------SHGM--
VQKPEVVILAPTRELAIQIHREAYKFAYNSVLKSVLIYGG-TVSSNQRSNLQAGCNILVATTGRLKDFLDRG
VFDFSAVKFLILDEADRMLDMGFGPDIEKIAAHP--TMPPKGIRRTCMFSATFPEEVQALAANYME-DYIFV
TTGTVGGTNPDVQQEFFQCA-RNEKRTKLMETLRGL-----------------G---------------ESK
IIVFVDSKKTADFVAVYLCN--NDIQATSIHGDRLQSQREEALRDLKSGKRNVLVATNVAARGLDIEGVNYV
INYDLPSDIEEYVHRIGRTGRVGNVGHSISFFDE--EKDGPNVGKLVSLLTKSNAD-------VPAFMQALV
SGMG-----------GMG----LDYNAPSTQGGFASR-DMRRFGDKPVG-----------------------
---------------------------------------------------------------------GGG
A--------------------------------ARPTEAEESWD----
>DDX4_Centuroides/1-761 XP_023225362 1 ATP-dependent RNA helicase vasa-like isoform X2 [Centruroides sculpturatus]
MWGAT-------------D-MT--------------------------------------------------
--------------------------------------------------NKGGS----FGRGCGVGRG---
-RGF------------SNQFTT---G------TNIPFEREAEAKPQFT--NYTTTSSSDMWD---DDADNFI
DTKQKPQVADGWDSEPNNQ---------------------------------------------------YD
-SYKQNVGNSNE-WD-------------------------------ESPAFLNGNNEDY-------------
--------------DQIRGGG--------VGKSNKGCFKC-----------GEDGH-ISRDCS---------
-------KNS--------FQSGGKK----DCYKCGGSGHISKDCTSSNNRK----------------SSACF
KCG------------------------------EEGHMSRDCTNS---------------------------
------------------------------------------------------------------------
------------------------------------------------------------------------
----------------DSRKGSACYKCGEE----GHMSRDCTNSDSRKGSACYKCGEEGHISRDCTNS----
-----------------DNKKG----SG------------------------------------CFK-----
------CGKDGHMAKDC------TES------------------------------------KPGTTQREAP
YIPPDPIEDESKLFD-S------VPTGINFSKYDKIPVEVTGQGA---PPP-LTHFEDANFLPTLSKNIQKL
NYTKPTPVQKYAIPIILAKRDLMACAQTGSGKTAAFLLPIIQTMFESNDLPNP-------------NNLT--
TQEPWAVIISPTRELAIQIYNEARKFSFGSILKVELIYGG-TSVGHQSSRLRRGCHILVATPGRLLDFIDKD
KVSFSQLRYLILDEADRMLDLGFIPEIRRMVQNP--SMPPKGQRQTLMFSATFPPPIQRLASEFLD-NYLFL
TVGIVGSANSDVEQTFYQVS-QYDKRQKLTEILSTT-----------------G---------------TDR
TLVFVEQKRTADFIASFMSQ--NNYPTTSIHGDRLQREREEALMDFRTGRMPILVATAVAARGLDIKDVRHV
INYDLPKTIQEYVHRIGRTGRVGNLGKATSFFDP--DVDSPLAADLVKILQDSMQI-------VPDWLEAAG
GHT------------GMLQQ---QSF--AKGSRYGAK-DVRNSIKDSWE-----------------------
----------------------------DSYSSPKTE--------V----------------------F---
---------------------------------SVNTAEDESWD----
>DDX4_Pmini/1-672 XP_038056422 1 probable ATP-dependent RNA helicase DDX4 isoform X5 [Patiria miniata]
--------------------MS--------------------------------------------------
-ENWDDDDTTPSST----------------------------------------------------------
------------------------------------------------------------------------
----------------------------------------------------------------------TT
-WNGGNYGSSMT-NGN------------------------------SASTFAGSSKWQPTAN----------
--------------PAGRGRGRGR-----WGGATTNATPGAS------T-----------------------
--------------VVNGSGWNGDS--------------------------------GGSD-------TVIT
NSG------------------------------WKGGFSSG-------------------------------
-----------------------------------------------TGGSK--------------------
------------------------------------------------------------------------
----------------------------------GGGGGN----------KCFNCQEEGHMSRDCPNP----
-----------------KSGGG-R--GG-------------------------------GGGGECFK-----
------CHQTGHFAREC------PNE--------------------ES-ADAGAGGDS--------RPPPST
YIPPAPSEDEEQIYN-Y------MQQGINFDKYDDIPVEVTGREP---PRC-IHSFEESTLCPEVKCNVVKA
KYSKPTPVQKYGIPIISGGRDLMACAQTGSGKTAAFLLPIINGMLS-DGVTGS-------------SFSE--
FQEPQCIIVSPTRELTSQIYNEAYKFARGTMLRPVVIYGG-TSVGHQLREVGKGCHLLVATPGRLMDFINRG
RIKVSKCKYLVLDEADRMLDMGFGPEMEKLIYLP--DMPKKGERQCLMFSATFPQEVQQKAAEYLE-DYLFL
TVGRVGGATPDITQTIIEVG-KYDKKEKLSEMLMNN-----------------P---------------DER
TLVFTETKRGADFLATCLCQ--ESLPATSIHGDREQREREEALADFRSGRARILVATSVAARGLDISGVKHV
VNYDMPSSIEEYVHRIGRTGRVGNLGKATSFYDA--MSDSQNARALIKILADAQQD-------VPEFLEAAA
DSAV-----------GTF------HG--SAGGSFGGR-DTRKQFGGRGG-----------------------
GRGG-------------GRD------TGNEWGSG-----------------------------------GGD
YG-GG----NFAA--------------------DGAAGDEESWD----
>DDX4_Spu/1-735 XP_011674581 2 vasa protein isoform X1 [Strongylocentrotus purpuratus]
--------------------MS--------------------------------------------------
-EDWGASSVSGGSSFG------------KSSFG----------------GSSGGVKDD----GFGVGV----
----------GRGRGRGRGFSPFA------------------------------------------------
-------SNGGVGGMTNGT------------------------------------------------TNGGG
-ESSGGWDESPS-KSGS-----------------------------SSSPWGGDGDNGFGKS----------
-----------SFGSKSFGGGGGG-----GGGGGRGAESG-----------GGRGG----------------
------------------GGFGGRR---------------------GGR--------GGGD-------RSCY
NCG------------------------------ETGHMSRECPTKD--------------------------
---------------------------------------------SSGGGR---------------------
------------------------------------------------------------------------
----------------------------------GGGGGD---------RSCYNCGETGHMSRECPTK----
-----------------DSSGG----GG-------------------------------GGGGKCFR-----
------CQEEGHFAKEC------PNP--------------------DT-RNEGEGGEA--------KPPAST
YVPPDPSEEESQIYI-S------TEQGINFNKYDDIPVEVSGRDR---PKN-IRAFEEAELDETVLSNVRKA
HYAKPTPVQKYGMPIISCGRDLMACAQTGSGKTAAFLLPIITNMIT-HGGCIS-------------TFNV--
IQEPLALIVSPTRELAIQIYNEARKFCRGTTIRPVVVYGG-TSVSHQMRECQKGCSILVATPGRMHDFVTRG
YIGLGKLKFLILDEADRMLDMGFGPDIQRLIEHP--HMPAKGDRQTLMFSATFPNEVQEKAGEYLN-DYLFL
TVGRVGGAASDIEQRVFSVG-QFDKRDKLMEILRDQ--------------K--D---------------DDR
TLVFVSTKRNADFLASLLSQ--SEFPTTSIHGDRQQQEREEALRDFKTGKAPILVATSVAARGLDIPGVKHV
VNYDLPSDIDEYVHRIGRTGRVGNLGRSTSFYDA--EKDANIARALIKILADAQQE-------VPEFLEEAA
DSAI-----------GTY------HG--NAGGSFGGR-DTRKFGGRGGGR------------------G-GG
SGGG-------------GG---------DEWGSGG----------------------------------GGG
GG-GG--------------------------GGGGGAADDESWD----
>DDX4_CGi/1-759 XP_034310873 1 probable ATP-dependent RNA helicase DDX4 isoform X3 [Crassostrea gigas]
--------------------MTGRGRG----------------------ILGNKNG--------------FG
RGGFGRGASSSSDASGGAGRGFGRG-VLRAGFTVNGNDDVSNGMADMSLNKPGGT-----------------
----------------ANGFGK--------------------------------------------------
--SDNNSSSGGFGSK---------------------------------------------------------
----GGFGGGSS-GGGSGGFG---------------NKSDSNNNNGSRGGFGGGSSGG--------------
----------------GFGGG--------SSGGGFGAKKE-----------GGFGG-GGFGSK---------
-------NDG------ESSGFG-------GGFGGGDRP--PRGGGFGG---------GGGS--------GCR
NCG------------------------------EEGHFARECPEPR-------------------KG-----
------------------------------------------------------------------------
------------------------------------------------------------------------
----------------------------------GGGGGD---------RGCRNCGEEGHFARECPNP----
-----------------RKEGG-G--GG---------------------------------GGKCFK-----
------CQEEGHMARDC------PNA---------------------------PPQDP-------D--RPAP
YVPPAPSEDEAEIFK-V------IQKGINFDSYDKIPVEVTGRDP---PSS-IKNFDEAGLYEKFLENVRKA
QYEKPTPVQKYSIPIVMAGRDLMACAQTGSGKTAAFLLPVLTGMMK-NGISGS-------------SFSE--
VQEPQALVVAPTRELAVQIFMDARKFAHGTMLRAVVLYGG-TSVGYQLRQVEQGTHILVGTPGRLIDIIGKG
KISLSKLKYLILDEADRMLDMGFGPDIRKLVEEL--GTPPKTERQTLMFSATFPEEIQKMAGDFLN-DYLFL
TVGRVGGACTDVTQTVYEVD-RQEKRSRLCDILTET-----------------G---------------SEK
TLVFVEQKRNADFLASYLSQ--NGFPTTSIHGDRLQAEREEALRDFKLGKAPVLIATSVAARGLDIPLVKHV
INYDLPQSIDEYVHRIGRTGRCGNLGKAISFYSN--DTDGALAKPLVRILSDAMQE-------VPSWLEEYS
KSSMP----------GAG------YA--DVGAKFGGR-DIRKNQPRTRE------------THKGE-GG-YP
LGAG-------------GS---------VMVGS------------------------------------GG-
----------------------------------AQEEDEENWD----
>DDX4_Aplysia/1-801 XP_005113588 2 ATP-dependent RNA helicase ded1 [Aplysia californica]
--------------------M---------------------------------------------------
-DDWNDGAPASTSSDA------------PSAFS-----------------SGGGRGAV--------------
----------------AKAFGEKVRGI----G-------------------------------------RGL
GSSDSAPQTNGFGQR--------------------------------------------------------G
-GRGGGFGGGRS-RNENG---------------------DDDDEP-RSNGFGSRNGG---------------
-------------FGGGRGGGGGF--G--SRGGGGGGFGGQNGFGSSHGDDDEEGS----------------
-------SGGS--SGFRSGGRGGGGS---GGFGG-----------RGGR-------GGGGF-----------
------------------------------------------------------------------------
--------------------------------------------GGGGGGRE--KRADDWTCPDGDCGANNF
AYRRNCFKCDVAKPDDGGSSSGGGG------------SGFGR--------------------------SGFG
G---------------GSGGGFG-----------GGGGGG------------------GGFGRRNDSG----
-----------------DSGGG-GG-GG-------GR----------------------ERREGEWTCPDA-
-----SCGNNNFSFRKVCQKCETPKPG----------------------GSPGGDGDG--------KPREAP
YIPPAPSEKEEDIFSGA------VQKGINFDKYDDIPVEVSGRDQ---CCF-ISTFDEAGLYPTFLRNIKRA
KYEKPTPIQKYSIPIITAGRDLMACAQTGSGKTAAFLLPVLTSMVT-SGLTTD-------------KYQE--
VQLPQAICVAPTRELALQIYNDCRKFSYETEVRAVVLYGG-TSVGYQMRQVENGANFVIGTPGRLLDVINRG
KISLSKCSFLILDEADRMLDMGFEPDIRKLVETM--GMPAKTERQTLMFSATFPEEIQKLAADFLN-DYLFV
TVGRVGGANTDVTQNFFEVD-RLQKRDSLCDILNAG-----------------G---------------SEK
TLVFVEQKRNADFLASYLCQ--SGFPTTSIHGDRLQREREEALDDFKRGKAYVLVATSVAARGLDIPEVMHV
VNYDLPSSIDEYVHRIGRTGRCGNLGKATSFFNG--DTDQAMAVHLVRILKEAQQV-------VPDFLVENA
SGMG-----------AGD------SG--SFGGKFGGK-DIRRGKFGGGGR--------------------GG
GRGG------------------------DHFDN------------------------------------GGS
---GG----NWASGTG-----------------TADAGDDEDWD----
>DDX4_LOttia/1-672 XP_009057808 1 hypothetical protein LOTGIDRAFT_72314, partial [Lottia gigantea]
------------------------------------------------------------------------
-----------------------------------------------------GS-----------------
----------------SNGF----------------------------------------------------
-------GSSGFGSK---------------------------------------------------------
----SGFGGNSD----------------------------------SVSGFGGGGNSGFSG-----------
--------------SKGFGGG----------GGGKGCFKC-----------GQEGH-MSRECP---------
-------SG---------GGQSRGK----GCFKCGEEGHMSRECPKGG---------GGGR--------GCF
KCG------------------------------EEGHMSRECPS----------------------------
-----------------------------------------------GGGQS--------------------
------------------------------------------------------------------------
-----------------------------------------------RGKGCFKCGEEGHMSRECPNG----
-----------------SSGGS-R--SG-----------------------------FDSKGKGCFK-----
------CGEEGHMSREC------PNQ---------------------------ENKD---------GEKREI
YIPPEPSTDEDEIFK-S------IEKGINFNKYDDIPVEVSGRSP---VSF-ITSFDEAGLRDSFLKNVRKA
KYDRPTPVQKYAIPIIMAGRDLMACAQTGSGKTAAFVLPTITAMMN-DGLKSS-------------RFSE--
VQEPQAIVVAPTRELAIQIHLDARKFAHGTDLRSVVLYGG-TSVGYQMKQVEQGAHFVVGTPGRLLDTINKG
KISLAKIKFLILDEADRMLDMGFEPDIRKLVETM--GMPAKTERQTLMFSATFPEEIQKLAADFLN-DYLFV
TVGRVGGANTDVEQMFYEID-RLQKRDKLCSILSET-----------------G---------------TDR
TLVFVEQKRNADFLASYLSQ--SVFPTTSIHGDRLQREREEALLDFKTGKAPILVATSVAARGLDIPGVKHV
VNYDLPASIDEYVHRIGRTGRCGNLGKATSFYSH--DSDSALCKSLVRILKEANQG-------VPSWLESYA
ASSM-----------ETSG-----TY--RPGGKFGGK-DIRRNGGGGGG-----------------------
QGQG-------------GG---------DQWFD------------------------------------GGQ
A--AG----NVGN--------------------TACGGDEEEWD----
>DDX4_Urechis/1-773 AFG17059 1 vasa [Urechis unicinctus]
--------------------M---------------------------------------------------
-GHWGDTPGGSGGS-----------------------------------GSGGGF-----------------
------------------------------------------------------------------------
-------GSSGLESRQSDF-R------PGE-------------------------------------TDSID
-NKLRGFGRGRA-RGGKTAI--------------------------SVVGFESSG-----------------
----C---------EFGSGGG--------FGGGQSNGFNDNN------NNKGFDGE----------------
--------------ESKRYGEGDLG----AC--------------------------GGGF-----------
----------------------------------------------------------------QSSG----
---------------------------------------------WGGGGRG--SRDGAFGGSGG-------
--------------GGGDSRGGGFRGR----------AGDGG----------------------GSRGGGFG
----------------GSDGGFR-GRVGDNEGRRGGGFGGSGGG--GGSRACFKCGEEGHMSRDCPSGGGGG
ASRPSSGAPINSEIGGIGRNGG-RC-GG-------------------------------GKDPGCHK-----
------CGELGHFAREC------PKA----------------------------MAYG--------EKPKEI
YIPPEPSNIEEEIFMHS------MEKGINFNKFDDIPVECSGMDP---PSSGIQRFEQMELNEIMKRNIVHA
GYDRPTPIQKWAIPSILAGRDIMACAQTGSGKTAAFLVPVLTSMIE-HGVEGS-------------AFSE--
IQEPQAIVVGPTRELVVQTFNEARKFSYDTMIKPVVVYGG-TSVRHQLSMVASGAHIVMGTPGRLIDFIEKG
KIGLRKVRYLVLDEADRMLDMGFLPTIKQIVETF--GMPGKTERQTLMFSATFPEEIQKLAQEYLN-NYLFV
TVGRVGGANTDIEQVVHPVP-TFEKRDKLVSILNQT-----------------G---------------TDR
TLVFVREKRQADYLASFLSQ--SEFPTTSIHGDREQRQREEALADFTSGRAPIMVATSVAARGLDIPDVKHV
INFDMPSEIDEYIHRIGRTGRCGNLGKATSFFNP--ESDGAIARGLVKKLEEAQQV-------VPAFLEEAA
ASSY-----------GTGG-----FT--GGGGRFGSK-DTRKFGGGGGD------------NFNG---G-GG
NFGG-------------GG-------NSNGFGGGS-------------------------------------
---MG----GFGG--------------------GGGGEADEDWD----
>DDX4_BuNe/1-778 KAF6019704 1 DDX4 [Bugula neritina]
--------------------MSFTGRGRGFG------DIAAGAGRGSFGLGSDSNAGGFGSFGSAATASTIQ
DDAWDDAPASPSKG----------------GFGGG--------------SANGGFGS---------------
----------------SNGFGS--------------------------------------------------
--SNGFGSGDGFGSSN------------------------------------------------------GF
-GSGDGFGGSSG-FGGSSGFG-------------------------GSSGFGSSSDTGRGGS----------
--------------RGGRGGG---------RGGSRACFKC-----------GEEGH-MSRECP---------
-------QG------------GGGR----GCFKCGEEGHMSRECPQGGSSRGGR--GGGGRGGG---SRNCF
KCG------------------------------QEGHMSRECPQSG--------------------------
---------------------------------------------DSSGGFG--------------------
--------------------SGGFG------------GGFGQTSSSN-------SGF-------GSAGGGFG
GE--------------SAGGGFG-----------GGSAG---------------------------------
--------------------------GG-------------------------------------FS-----
------IGNFSDTKSDR---------------------------------ESSGGGPP------AGKPMTEN
YVPP-DADDEESLFK-S------CHVGINFDKYDKIPVELSGENP---PNP-IQTFEEAGLLETVSRNVLKA
KYFKPTPVQKYAIPSIIAGRDLMGCAQTGSGKTAAFLLPVLTGMIQ-RGLESG-------------AYSP--
VQEPQALVVAPTRELVIQIYNECRKFSHGTIVRCVRLYGG-TSTMHQMNDLSKGAHIVIATPGRLLDFLGRQ
KLALGKLQYFILDEADRMLDMGFEPDIRRLVETM--GMPGKTERQTLMFSATFPVEIQKLAKDFLN-DYLFL
TIGTVGGANTDVTQTVLEVA-QFEKREKLLEILRAH-----------------P---------------DQR
TLVFVEQKRNADFLASMLSQ--SEFATTSIHGDRLQREREQALADFKSGVAPVLVATSVAARGLDIPGVDHV
VNYDLPKEIDEYVHRIGRTGRCGNLGLATSFFDA--ESNSDISRHLVNCLSEAHQP-------VPEFLEKAA
DRGG-----------GGG------SY--MGGRSSGSR-DVRGRGGDVGA-----------------------
-------------------------WDEQPYGMSS-------------------------------------
---AA--------------------------ADAAAAAEEESWD----
>DDX4_BraFlo/1-785 XP_035672419 1 ATP-dependent RNA helicase DDX4-like isoform X2 [Branchiostoma floridae]
--------------------M---------------------------------------------------
-EDWDEGESS------------------APSFA-----------------TSSAP-----------------
----------------SSGFGR--------------------------------------------------
--------GGGFGSG---------------------------------------------------------
--GGGGFGSGGG-GGGFG----------------------------SGGGFGGGGDSGGG------------
-------------FGGGRGSS----------NGGSGCFKC-----------GEEGH-FSRECP---------
-------KGG-----GGRGGGGGSR----ACFKCGEEGHMSRECPSAG---------GGGG------SRACY
KCG------------------------------EEGHMARDCPSAG--------------------------
--------------------------------------------SGGGGGFG--AKSGGFGATNGD------
----------------AKPRSGGFGRG----------GGFGGSSNDD-DAPK--GGF-------GR-GGGFG
GSSG------GGGGFGGGSGGFG-----------GGSGGDDDGK--KGGSGCFKCGEDGHFSRECPNS----
-----------------QGGGG----GG---------------------------------KKGCFR-----
------CGEEGHMVADC------PNP------------------------DTRELDPD--------RPAPVT
YVPPPPPDGEEEIFQ-T------IAKGINFDKYDEIPVEVTGREC---PCH-IGSFDEAQLYETFRANVAKA
KYDRPTPVQKYSIPIVLGGRDLMACAQTGSGKTAAFLLPVLTGMMK-EGLAGS-------------SFSN--
IQEPQAICVAPTRELAIQIFSEARKFSYGTMLRPCIAYGG-VSVMHHKSQIQRGCHLLVATPGRLLDFIDKG
VISIKKLKYLILDEADRMLDMGFEPEIRRLVETASWGMPAKGERQTLMFSATFPEEIQKLAQDFLE-DYIFL
TIGRVGGANTDVEQTVMESS-QYDKREKLTDILGNL-----------------G---------------QER
VLVFVETKRNADFLASYLSQ--SGFPTTSIHGDRLQKEREEALMDFRTGRAPVLVATSVAARGLDIPKVMVV
VNYDLPSSIDEYVHRIGRTGRVGNTGKAISFYDS--DKDASLARSLVKVLADAQQN-------VPDWLEDAA
EGAI-----------GTN------YG--PAGGAFGAR-DTRRQYNGSGG------------GG-----G-GM
QNGG------------------------GSFAS------------------------------------GGG
---GG----GFA---------------------SSAPDEEEDWG----
>DDX4_Oscarella/1-804 AQX83025.1 vasa [Oscarella lobularis]
--------------------M---------------------------------------------------
-SSWEEDQSTGFTVSTQRTDT-----------------------------TRHGS-----------------
----------RETRSDARRFFAFR------------------------------------------------
-------ATDGTNRR--------------------------------------------------------T
-KRANGTKRTAA-APRR-----------------------------PTGGKAAAREVRIESKMA--------
-----LVHGHVLGTFVSLGGG--------GGGGGSGCYKC-----------GEEGH-FSRDCP---------
-------NSG--------SGDGEDNDR--GPLKGRRTQ--TPHCVGGKKS-------GGG----------CY
KCG------------------------------EEGHFSRECPNSES------------------GDGE---
-WNDRGPPKG--NKDVYV------------------------------GGKKS-------------------
------------------------------------------------------------------------
----------------------------------GGG-------------ECYKCGETGHFSRECPNN----
-----------------ESSGE-K--GNKGTLNEIARECRETIGVPRWNARRGTRVKFFLRVGNCYK-----
------CNEAGHMARDC------PNNNESTSTCQRSRDA--RGLVFHS-SMYSVAPDG--------STRPPI
YVPPAPSEEESDIFQ-T------IARGINFEKYDKIPVEATGSNV---PRH-VNSFADAQLNEAVMLNVTKA
NYVKPTPVQKYAIPCIMNERDLMACAQTGSGKTAAFLLPIISNILH-EGVQGS-------------SLDP--
VQSPQALCIAPTRELAIQIFMEARKFSYGTMVKPVVIYGG-TSTGHQMRTLERGCTLLVATPGRLKDFRQRG
KISFSKIKYLILDEADRMLDMGFEPEVRALVEQM--GMPSKEERRTVMFSATFPEEIQKLAQDFLH-NYIFL
TVGRVGGTSSDIDQRVIAVG-QFEKRDQLVEILHAS-----------------G----------------DR
VLVFVDTKRNCDFLAVFLSQ--TGFPTTSIHGDRYQREREEALGDFKSGRCPVLCATAVAARGLDIPNVSHV
VNFDLPTDINEYVHRIGRTGRIGNKGLATSFFDA--ERDAPLARSLIKILSDVRRRGELGLGYVPTFLEESA
QGSL-----------GSN------YG--PRGGPFGGR-DTRKVTFNKFQ-----------------------
DRGT-------------SG---------DDWAS---------------------------------------
---------TFQT--------------------TTSAPAEESWD----
>DDX4_Oopsacas/1-807 AQX83037.1 vasa A [Oopsacas minuta]
--------------------M---------------------------------------------------
-ADWDDERQDGGTSSA-------------PGFGDG---------------RSGGR-----------------
----------------GGGF----------------------------------------------------
-------ANRGFGGRRDDD-S-------------------------------------------------GR
-GRRGGFGGGRR-DYDS-----------------------------GSGGFGGGDNE---------------
--------------SRGRGGYSRRDD---NSSGGRGYGRNDD-------DSNSRGYRGGRDRE---------
-------GGGFG-WRGRDGGFGGGRDRDGGGFGN-------RDRDGGGFGGRDRDGGGGGF-----------
-----------------------------------GNRDRD-------------------------------
--------------------------------------------GGGFGGRG--RDGGGFGGRDGD------
--------------------GGGYRGR----------GGYRGSRGDDDDEEGGRGGFRSNRG--GRGGSGFG
DSDG------------GSSRGFG-----SRGFGGGGGGGGGDS-------------EGFVMSRSFVNS----
--------------SSDDRGRG-R--GG-------------------------------------FR-----
------GGRGRDRDEDG------GGE-------------------FNNFGGRGGGGER----FGDDGPRPEP
YIPPAPSEKESEIFV-N------ITKGINFGRYDNIPVQLTGREP---TSQ-ITTFAEARLSTTISLNVTKA
GYNEPTPVQKYGIPVVLAGRDLMGCAQTGSGKTAAFLLPILSTMVS-KSLYQN-------------TSLDPG
TAHPTALIIAPTRELALQIYHEARKFSYTTIIEPVVAYGG-TSVAHQLSKVEKGCHILVGTPGRLIDFMNRG
RVKLDQVKFLVLDEADRMLDMGFIPDVKKMVHEF--DMCGKNDRQTLMFSATFPEEIQRLAADFLH-DYLFL
TVGKVGGAANDIVQKIVQVA-ALDKREKLAEILRAN-----------------P---------------EHK
VLVFVETKRQADFLATYLSQ--EAFPTTSIHGARLQREREEALHAFKTGRTPVLVATSVAARGLDIPKVNHV
VNFDMPSDISEYVHRIGRTGRIGHTGLATSFFDS--AKDQAIARSLVKILSDAEQD-------VPVFLEEIA
EGAI-----------GTG------YG--GAGGGFGGT-DRRERGGGGRD-----------------------
-SGN-------------RA---------DGYGGQT----------------------------------FGD
PI-NT----GFASSV------------------PPTAGDDESWD----
>DDX4_Amp1/1-817 XP_019854879 1 PREDICTED: ATP-dependent RNA helicase DED1-like isoform X2 [Amphimedon queenslandica]
--------------------MS--------------------------------------------------
-EDWDDEPPSLGVMPS-----------FSTGFS-----------------SNGGAD--AGGGGWG-------
--------GNNSSEEVTQKFESM-------------------------------------------------
-TFSAKGGRGGFGGRSGGD-E-------------------------------------------------GG
-RRGGGFGGRRG-GRRE-----------------------------GGGGFGSSDGEGGGWK----------
-------------NGGSSGGG---------FGGGFKKFGD---------RDGDEGG-ESRGFG---------
-------SRGF---GGGSNGFGRDR----DGDGDSEGSAFGRR---GGR--------GGGF-----------
------------------------------------------------------------------------
------------------------------------------------GGRG--GRRGGFGGQRDNDNGE--
--------------DGGESRGGGFRSG----------GGFGG------------GGFRGGEDGESRRGGGFG
G------------GF-GRRGGND----DDQDGGGGGGFGGRRG---------------GGFS----------
-----------------GRSGG-G--GG-------------------------------------FR-----
------RGDDN------------EDEG---GDGEERRGGGF--------GRRGGGGDK---EESGDAPRREV
YIPPAPADDEGSIFE-T------INAGINFDRYDDIPVDVSGRDP---PGN-ITSFDECGFFQTTSENIAKC
KYTRPTPVQKYSIPIIMKGRDLMACAQTGSGKTAAFLLPSITRLIS-ENIPGA-------------SRND--
TQSPEVLIISPTRELTLQIYNEARKFTHNSIYRPVVVYGG-TSVGHQLRQVEGGCNMLVCTPGRLIDFLQRK
KVLLDNIKIFILDEADRMLDMGFGPEIRRVVQDF--DMPEKGKRQTLMFSATFPEEIQQLAADFLE-DYLFL
TVGRVGGATSDIQQKVIEIG-EYERRDKLIEILSSA-----------------G---------------QER
VLVFVETKRSADFLATSLSQ--SGYPATSIHGDRFQREREEALRDFRNGRAPVLIATSVAARGLDIPEVKHV
INYDLPQQIDEYVHRIGRTGRIGNKGLATAFFQK--DKDMALARSLVKILTDAEQD-------VPDFLEECA
ESAA-----------GTN------FG--PSGGQFASR-DIRSGGRGSQR------------GGRSGGSS-WG
GGGG----------------------FSDNFGD------------------------------------GGA
SS-GG----GFTSSSGMGGG---------GGGGGGGGEEDEEW-----
>DDX4_Dendro/1-703 XP_028404644 1 ATP-dependent RNA helicase DDX4-like [Dendronephthya gigantea]
--------------------MS--------------------------------------------------
-DDWEEETGGSSFD----------------------------------------------------------
------------SKPSSNGFES--------------------------------------------------
--FGSKSSSGGFGKSNRFD----------------------------------------------------D
-DSGGGFGSGRG-RG-------------------------------SGGGFGNRSEENG-------------
-------------FGNDSGGG---------FGGGRGKRSF--------------------------------
---------------------------------------------------------GGGF-----------
---------------------------------GDSSGQNEFGDSDS-------------------------
--------------------------------------------GGFRGGRGR-GRGGGFGRRDGDSEENGF
--------------DDGGSRRGGFG------------GGRGR------------------------------
----------------SRGGGFS-----------GGA-----------------------------------
----------------DLNDGG----GG-------------------------------------FS-----
------GGRRERRGSDR------NDGG-------------------ES-FGDGEGGEE--------KPQRVV
YIPPAPPEEEEEIFK-T------IQQGINFDNYDNIAVEVTGRDP---VKP-ISTFQEAALYETFKANVEKA
KYVKPTPVQKYSIPAILAGRDLMACAQTGSGKTAAFVLPVMTGMIN-NGLSGS-------------AMSD--
MQAPQALVIAPTRELANQIYYEARKFAHGTMLKACVCYGG-VSVGHQLSMIERGCHLLVATPGRLMDFINRR
KIALDGLKYLILDEADRMLDMGFEPKIRELAEHS--DFPSKTERQTLMFSATFPEEIQRLAGEFLN-DYLFL
TVGRVGSATSDIEQKICQVS-EFEKRDKLVELLNNA-----------------G---------------SDR
MLVFVETKRMADFLASYLSQ--TGFPTTSIHGDRQQREREEALADFKKGRTPVMVATSVAARGLDIPDVKHV
INYDLPKEIEEYVHRIGRTGRIGNKGKATSFFQS--DKDGNIARSLVKVLGDAEQE-------VPNWLEDQA
ENAV-----------GTN------YG--PAGGRFGGR-DTRKFDKVDNF------------GGGNNNEF-GG
NSGG-------------GD---------DDWGVND----------------------------------SGN
AD-GG----GDVW--------------------NTNTGGDEAWE----
>DDX4_Acropora/1-729 XP_029213289 1 DEAD-box ATP-dependent RNA helicase 37-like [Acropora millepora]
--------------------MA--------------------------------------------------
-DDWEEGSGSTSVS----------------SFG-----------------SGGGFG----------------
----------------RGKFGNSGAN---------------------------------------------G
SPGDEAPRRKGFGR----------------------------------------------------------
----GGFGSASS-SDQTT---------------------DFDSGS-RQNGFGGSK-----------------
--------------GFGRGGG----------GGSSDSEKP--------------------------------
---------------ARGFGSGG----------------------------------GGGF-----------
------------------------------------------------------------------------
---------------------------------------------PKSGGFK---SGGGFGKKDDNNDEE--
--------------SNPSSGGGGF----------------------------------------GSRRSGFG
----------------GGGGGFSGGDDGEDGGGRGGGFGG------GSGSGGRKRGEEGHFARESPQG----
-----------------GRSSG----GG-----------------------------------ACHK-----
------CGEEGHFAREC------PQA--------------------------GELDPN--------RPPPVT
YVPPTPDESEEAMFR-S------IERGINFDKYDEIPVEVTGRGKE-SITP-IQSFSQAQLYDTFQQNVKKS
NYTKPTPVQKYAIPAILGGRDVMACAQTGSGKTAAFLLPVMTGMLQ-KGLTSSS------------MMGG--
PQCPQALIISPTRELTCQIYNEARKFSHETIVKTVVVYGG-VSVPHQLRKIEMGCNLLVATPGRLKDFIERG
KISLEKIQYLILDEADRMLDMGFEPVIRQVVEKL--GMPGKCERQTLMFSATFPEEIQRLAGDFLN-DYIFI
TVGRVGGTTSDIQQTVMDVS-DEQKREKLMDLLSCS-----------------G---------------SDR
TLVFVESKRGADFLASLLSQ--EGFPTTSIHGDRLQQQREEALEDFRRGRCPVLIATNVAARGLDIDNVKHV
VNYDLPSEIDEFVHRVGRTGRIGHQGKATSFFTR--GKDDKIARSLVKVLSDASQE-------VPEWLDEIA
ESAV-----------GTS------YG--PAGGRFASR-DTRRQYGGGRG---------------------GA
SAGG-------------GD---------SGWGTEWNS--------D-----------------------SVN
SEING----TSAW--------------------SPGGGEEEEW-----
>DDX4_Hydra/1-815 XP_002161873 2 PREDICTED: probable ATP-dependent RNA helicase DDX4 isoform X1 [Hydra vulgaris]
--------------------MS--------------------------------------------------
-DDWDETPTSDVGG-----------------FG-----------------SGAGG-----------------
----------------SSSFGK--------------------------------------------------
----SFNSGGGFGSS---------------------------------------------------------
--SAGGFGDT------------------------------------SVGGFGS-------------------
--------------SGGFGGSSFN-----GGGGGRACHKC-----------GKEGH-MSRECP---------
----------------DGGGGGGGR----ACFKCKQEGHMSRDCPQGGS--------GGGR--------ACH
KCG------------------------------KEGHMSRECPDGG-------------------GGGR---
-ACFKCKQEGHMSKDCPQGGGGGGSRTCHKCGKEGHMSRECPDGSGGGGGFG--EKSGGFGGGGG-------
---------------GFGEKSGGFGGG----------GGFGASGGGGFGASG--GGF-------GAGGGGFG
TIST------DSNSFEGNGGGFG-----DDAAG-GGGFGASEKR----DDGCRICKQSGHFAKDCPDK----
-----------------------K-----------------------------------PRDDTCRR-----
------CGESGHFAKDC------EAP-----------------------------QDP-------NKPQAVT
YVPPEPSEDEQDLYR-T------IAQGINFNKYDNIPVEVTGPGI--IPSA-IREFAEANIDRTILENVEKA
HYIKPTPVQKYAIPIITGNRDLMSCAQTGSGKTAAFLIPVLNTLMQFRSELTS-------------SLSE--
VQAPLALVIAPTRELAVQIQKEARKFAQNTSIKPVVIYGG-VQVAYHLRQVQQGCHLLVGTPGRLKDFLGKR
KISLANLKYLILDEADRMLDMGFLPEIKAIINDF--DMPPKEDRHTLMFSATFPTEIQNLAAEFLN-NYVYL
TIGKVGGTHSDITQCIMEVE-ESAKRDKLIEILDTE-----------------G---------------TNR
NLVFVQTKRLADFLASYLCQ--NGFHTTSIHGDRLQQQREEALAEFKAGTQHVLIATAVAARGLDIADVKQV
INYDLPDEIEEYIHRIGRTGRIGNKGKAISFFTR--GKDEGLARALVKTLADAEQE-------VPSWLEEAA
ESAL-----------GTG------YG--PKGGRFASK-DSRFNNAELNG-------------------G-SY
NAAD-------------SN---------DGWQKNN-------------------------------------
--------------------------------DNGGGGGDDAWE----
>DDX4_Pfla/1-829 QOW95195 1 vasa [Ptychodera flava]
--------------------MS--------------------------------------------------
-EDWDEESAAPVLE------------------------------------STGNSV----------------
---------------QSNGFGGFDQ----------P------------------------------------
----NEEKSGGFGSRF--------------------------------------------------------
-GSRKGFGQSGD-S--------------------------------GSSGFGSRGGF---------------
--------------GKSSGGG----------GGGRGCFKC-----------GEEGH-MSRECP---------
-------QGG--------GGGGGGR----NCYKCGEEGHISRDCPSGGG--------GGGG------SRSCY
KCG------------------------------EEGHMSRDCPSGG-------------------GGGKGKG
GACFKCGEEGHMSR----------------------------EC-PNGGGGG--QRRGGFGKSDGDS-----
---------------G----SGGFGKP---------RGGFGQWNNDSEDKPQ--GGF-------GRGRGGFG
MANGDADKPKGFGGF-GKRGGFGSSDDGDEMPRIGGGFGDKSDK--KSGGGCFKCGESGHFSRECPNA----
-----------------DSSGG-GG-GG-------------------------------GGDGSCFK-----
------CGESGHFAREC------PNA------------------------EKKEGGDG-------DRPAPVA
YIPPPPPEEEAEIFK-S------IETGINFDKYDEIPVECTGRDV---PKF-ISSFEEANLYETLASNVKKA
GYLKPTPVQKYSLPVILGGRDLMACAQTGSGKTAAFLLPVLTGMTR-DGVGGG-------------AFSESG
AQEPQALIVTPTRELALQISHEARKFSHSTMIRPVVAYGG-TSVQYQLREISRGCNLLVATPGRLMDFIEKA
KVGLSKIKYLVLDEADRMLDMGFEPVIRRLVGSP--NMPNKGERQTLMFSATFPEEIQRLAGDFLN-DYVYL
TVGRVGGTTPDIEQTVLQLDSQYAKKDKLIEILSDL-----------------R---------------TDR
VVVFVETKRNADFLASYLSQ--SGFPTTSIHGDRLQKEREEALDHFKKAITPVMVATSVAARGLDIPGVKHV
INFDLPDNIEEYVHRIGRTGRVGNLGKATTFYET--GRDSAIARPLVKTLSDALQV-------VPDWLEEAA
DQAV-----------GTG------FGP-RGGGRFGSR-DARKPGEYAKK-----------N-------D-GG
TGGG-------------GS-------EAPSFDHF--------------------------------------
---------------------------------GNGDEDEESWD----
>DDX4_CIn/1-702 XP_009861176 1 DEAD-Box Protein isoform X1 [Ciona intestinalis]
--------------------MF--------------------------------------------------
DDDWEPAPLT----------------------------------------ALGNT-DF--------------
-RG-------------ASSFDN-------------PYSKK--------------------------------
-------DDGGFGS----------------------------------------------------------
-----GFGD---------------------------------------------------------------
----------------SRGGA-----------RSKGCFKC-----------GEEGH-MSRECP---------
-------Q-------NTGSGFGDSR--------------------------------GGAR------SKGCF
KCG------------------------------EEGHMSRECPQNT--------------------------
------------------------------------------------------------------------
------------------------------------------------------------------------
----------------------------------GSGFGDSRGG--ARSKGCFKCGEEGHMSRECPQNT---
-----------------GSGFGDSR-GG-------------------------------ARSKGCFK-----
------CGEEGHMSREC------PQNT---GSGDRHSNAYFKGGDHAA-QEYHKAGDG---D----KPRPPL
YIPPPPPEDEVEMFA-S------MQRGINFGKYDAIPVEVSGLNA---PKC-ISTFEMANLQETILVNVQKA
GYDRPTPVQKYSIPIINADRDLMACAQTGSGKTAAFLLPVLTKLVE-SGVKSS-------------EFSE--
KKTPQAIIIGPTRELVNQIFLEARKFSRSTIIHPVVVYGG-TSVGYQIRAVQKGCDVLIATPGRLMDFINRG
LIGLENVRFIILDEADRMLDMGFESEIRKLVSLP--GMPQKNNRHTLMFSATFPDEIQKLAHDFLREDFLFL
TVGRVGGACSDVTQTVISVE-WKDKRSKLLELIADV-----------------NE-------------TKSR
TLVFVETKRGADFLACVLCQ--EDFPTTSIHGDRLQQDREQALRDFKLAVCPILVATSVAARGLDIPKVEHV
INYDMPREIDEYVHRIGRTGRCGNLGRATTFFDN--KKDANLARSLVKILSEAQQE-------VPGWLGECA
ESAV-----------GSN------FG--AEKGRFGGK-DLRERGGEGIT------------GFGS---M-GG
GSGA------------RST---------ADYDYND----------------------------------GG-
---------GFDC--------------------VGVNDDDDSWD----
>DDX4_Rhincodon/1-398 XP_020372251 1 probable ATP-dependent RNA helicase DDX4 [Rhincodon typus]
------------------------------------------------------------------------
------------------------------------------------------------------------
------------------------------------------------------------------------
------------------------------------------------------------------------
------------------------------------------------------------------------
------------------------------------------------------------------------
------------------------------------------------------------------------
------------------------------------------------------------------------
------------------------------------------------------------------------
------------------------------------------------------------------------
------------------------------------------------------------------------
------------------------------------------------------------------------
------------------------------------------------------------------------
------------------------------------------------------------------------
----------------------MACAQTGSGKTAAFLLPIIEMLLR-GNAASS-------------RFKE--
LQEPEVVIVAPTRELINQIYLEARKFSYGTVVRPVVVYGG-TSTGHQIRQVLQGCNILCGTPGRLLDIISKG
KVGLGKVQYLVLDEADRMLDMGFEPDMRKLVNSF--NMPPKQNRQTLMFSATFPEEIQRLAADFMKSDYLFL
AVGQVGGACGDVQQSILQVD-QYSKRNKLVEILTNI-----------------G---------------IER
TMVFVDTKRKADFLATFLCQ--EKFPTTSIHGDREQREREIALGDFRTGKCPVLVATAVAARGLDIEHVQHV
INFDLPSTIDEYVHRIGRTGRCGNVGKAISFFDS--NTDLPIARALLKVLSDAQQE-------VPIWLEEFA
YAAH-----------GTSY-----HN--PLGKVFASV-DTRKGLGVNRN------------FSGYETN----
------------------------------------------------------------------------
-------------IPV-----------------THGGNSEDTWD----
>DDX4_Call/1-701 XP_007890372 1 PREDICTED: probable ATP-dependent RNA helicase DDX4 [Callorhinchus milii]
--------------------MA--------------------------------------------------
-EDWDAEFGTEPTA-------------VIPSFFDM-------------------------------------
----------------AGLRSPV-------------------------------------------------
-------KEGAINGNQIFE--------------------------------------------------SKG
-SEAANFGKRCS-N---TFG--------------------------NSTGFGGFGKQ---------------
--------------GSGDGNG--------FDTNSSYIFEKQPV-------AG-----FAETTTV--------
------NESEF--GSRVVRGCGFGR----GN--------------------------RGGF-----------
---------------------------------PRSSPQNAIEK----------------------------
-----------------------------------------------ASGDGPPVGRGSFSAR---------
-------------------------------------RGFANHPGD------------------GSGFSSSC
-----------------GRGGFS-------------------------------------------------
-----------------STSGI-R--GG-------------------------------------YR-----
------GRNEDIFSGSNP---KLRAPW-------------------NS-TDSEGNNKN--------QAPKVT
YVPPPPPEEESAIFA-P------YQTGINFDKYDEILVDVSGFNV---PSA-ILTFAEAHLCETLNKNISKA
GYLKPTPVQKHGVPIVLAGRDLMACAQTGSGKTAAFLLPILEMLMR-GDVAAS-------------QFKE--
LQEPEVVIVAPTRELINQIYLEARKFSFGTIIRPVVVYGG-TSTGHQIRQVLQGCNVLCGTPGRLLDIISKG
KVGLSKVQFLVLDEADRMLDMGFEPDMRKLVTAF--DMPSKQNRQTLMFSATFPEEIQRMAADFMKTDYLFL
AVGQVGGACGDVHQTILQVD-QYSKRNKLIEILTNI-----------------G---------------IER
TMVFVDTKRKADFLAAFLCQ--ENFPTTSIHGDREQREREQALGDFRSGKCPVLVATAVAARGLDIEHVQHV
INFDLPSTIDEYVHRIGRTGRCGNVGKAISFFDS--NTDLRIARTLVKVLSDAQQE-------VPTWLEEFA
FAAY-----------GTSY-----HN--PLGKVFASV-DSRKGLGGNKD------------FSSYEAN----
------------------------------------------------------------------------
-------------LPV----------------TYAGKDHEDAWE----
>DDX4_Acipenser/1-644 ANG60503 1 vasa isoform 5 [Acipenser dabryanus]
--------------------MA--------------------------------------------------
DEDWDDEVGTSSAL----------------SFFPN-------------------------------------
----------------KNIMD---------------------------------------------------
------------------------------------------------------------------------
-----NFGKKED-FKSNTFT--------------------------AGADYQNGGGS---------------
--------------FGNRGGG--------FRGGSSF------------------------------------
-------ESGG--GRGREGGRGFGR----G---------------------------RGGF-----------
---------------------------------QQDNGDNDFGS---------------------SGG----
-----------------------------------------------FGGR-----RGGFGSRSG-------
------------------------------------------------DDSGE-----------GGGRGRF-
------------------------------------------------------------------------
-----------------GRGGS-R--GG-------------------------------------YK-----
------GRDEEVLSSE-------KAPS-------------------RF-AREDEGGEN--------AGPKVI
YVPPPPPEEEDTIFA-H------YETGINFNKYDDILVDVSG-NA---PLA-IMTFDEAGLCDTLNKNISKS
GYVKPTPVQKHGIPIVLGGCDLMACAQTGSGKTAAFLLPILQQLMK-DGVAAS-------------KFSE--
LQEPEAIIVAPTRELINQIYLEARKFAYGTCVRPVVVYGG-ISTGYTIREVLKGCNVLCGTPGRLMDIIGRG
KVGLRKLRYLVLDEADRMLDMGFEPEMRRLVASP--GMPPNEERQTLLFSATYPEDIQKLAADFLKPGYIFL
AVGQVGGACSDVEQNVLQVT-QYSKRDKLVEMLQTT-----------------G---------------TER
TMVFVETKRKADFIATFLCQ--EKIPTTSIHGDREQREREQALGDFRTGKCPVLVATSVAARGLDIEHVQHV
VNFDLPSSIDEYVHRIGRTGRCGNTGKAISFFDP--ESDTPIARSLVKVLSDAKQE-------VPAWLEEVA
FSAH-----------GTTG-----FN--PRGNVFASV-DSRKGPGGNRS------------FGNRESSQ---
------------------------------------------------------------------------
---------------------------------PAIAVDEDAWE----
>DDX4_DRa/1-715 XP_005156510 1 probable ATP-dependent RNA helicase DDX4 isoform X1 [Danio rerio]
--------------------M---------------------------------------------------
-DDWEEDQSPVVSC----------------------------------------------------------
----------------SSGFGL--------------------------------------------------
---GSNGSDGGFKSF---------------------------------------------------------
--YTGGAGNDKS-NSEGT----------------------------EGSSWKMTGDSFRG------------
--------------RGGRGGS----------RGGRGGFSG-----------------FKSEID---------
-------ENGS--DGGWNGGESRGK----G---------------RGGF--------RGGF-----------
---------------------------------RSGSRDENDENGNDDG---------------WKGGE---
-------------------------------------------------SRG--RGRGGFGGGFR-------
---------------------GGFRDGGN---EDTGRRGFGRENNENGNDEGE-----------GRGRGRGG
-----------------FRGGFR------------DGGGDESG-----------------------------
-----------------KRGFG-R--GG-------------------------------------FR-----
------GRNEEVFSKVT---------T-------------------AD-KLDQEGSEN--------AGPKVV
YVPPPPPEEESSIFS-H------YATGINFDKYDDILVDVSGSNP---PKA-IMTFEEAGLCDSLSKNVSKS
GYVKPTPVQKHGIPIISAGRDLMACAQTGSGKTAAFLLPILQRFMT-DGVAAS-------------KFSE--
IQEPEAIIVAPTRELINQIYLEARKFAYGTCVRPVVVYGG-INTGYTIREVLKGCNVLCATPGRLHDLIGRG
KIGLSKVRYLVLDEADRMLDMGFEPEMRKLVASP--GMPSKEERQTLMFSATYPEDIQRMAADFLKVDYIFL
AVGVVGGACSDVEQTIVQVD-QYSKRDQLLELLRAT-----------------G---------------NER
TMVFVETKRSADFIATFLCQ--EKISTTSIHGDREQREREKALSDFRLGQCPVLVATSVAARGLDIEQVQHV
VNFDMPSSIDEYVHRIGRTGRCGNTGRAVSFFNP--ESDTPLARSLVKVLSGAQQV-------VPKWLEEVA
FSAH-----------GTTG-----FN--PRGKVFAST-DSRKGGSFKSD------------EPPPSQTS---
------------------------------------------------------------------------
-------------APS-----------------AAAAADDEEWE----
>DDX4_Anguilla/1-647 XP_035248267 1 probable ATP-dependent RNA helicase DDX4 [Anguilla anguilla]
--------------------M---------------------------------------------------
-DDWEEEGTGTTGS------------------------------------YQSNN-----------------
----------------SNGVSSW-------------------------------------------------
-------NGGGY------------------------------------------------------------
--QSKGFGSQED-N----------------------------------------------------------
----------------AEGGS----------WGGRGGF----------------------------------
------------------GGRGRGR----GS--------------RG----------GGGF-----------
---------------------------------RNASGNEDSGNNDAEGN-------------SWNGGD---
--------------------------------------------APRFGGRG--RGRGGSGARRG-------
---------------------GGFGD-----------------SNSGVDDYDE-----------GGFRSDSG
-----------------GRGGRG-------------------------------------------------
-----------------GRGGG-R--GG-------------------------------------FR-----
------QDSTE---------------------------------------EGRDGGEN--------AGPKVI
YVPPPPPEEENSIFA-H------YASGINFDKYDNILVDVSGDNP---PPA-IMKFEEAGLCETLSQNVGKS
GYVKPTPVQKHGIPIITAGRDLMACAQTGSGKTAAFLLPILQQLMA-DGVAAS-------------RFSE--
VQEPEAIIVAPTRELINQIFLESRKFAFGTCVRTVVVYGG-VSTGYTIREVLKGCNVLCGTPGRLLDIIGRG
KVGLSKLRYLVLDEADRMLDMGFEPDMRRLVGSP--GMPSKEERQTLMFSATYPEDIQRMAADFLKKDYLFL
AVGQVGGACSDVEQNVIQVT-QFSKRDSLMEFLKTT-----------------G---------------SER
TMVFVETKRKADFIATFLCQ--ENVPTTSIHGDREQREREQALADFRTGKCPVLVATSVAARGLDIEHVQHV
VNFDLPSNIDEYVHRIGRTGRCGNTGRAMSFFDP--EADTPLARSLVKVLAGAQQE-------VPSWLEEIA
SGAH-----------GTMG-----FN--PRGKVFAST-DTRKGGAFQRE------------NGRQPAV----
------------------------------------------------------------------------
---------------------------------QSQPADEDEWE----
>DDX4_Xenopus/1-662 XP_012818311 1 probable ATP-dependent RNA helicase DDX4 isoform X2 [Xenopus tropicalis]
--------------------ME--------------------------------------------------
-ENWDTEISTEKPT-------------YIPNFSS----------------LETDN-----------------
----------------TDNYTAY-------------------------------------------------
-------SNNDITNQ-------------------------------------------------------NY
-QSERSFG--------------------------------------NRGGYRSERGG---P-----------
-------------TNFNRGSR---------IGRGRGFDSN--------------------------------
--------------RNDQYSDSSER----DGYNANEDT----QKPFRG---------RGGFRN---------
ENG------------------------------QQRNFDRG-------------------------------
--------------------------------------------DWNNSGEGE-ERPRGFG-----------
------------------------------------------------------------------------
------------------RGGFNNFDSDT-----GG---------------------RGH------------
----------------RGGRGG-R--GG-------------------------------------YK-----
------GRNEEVGVESG--------------------------------KNQEEGTEK--------EVKKVI
YVPLPPSDSEDDIFR-H------YQSGINFDKYDEILVDVTGKDV---PPA-ILTFEEANFCETLSRNVTKA
GYVKLTPVQKHSIPIILAGRDLMACAQTGSGKTAAFLLPILSHMMN-EGITAS-------------QFLP--
LQEPQAIIIAPTRELINQIYLDARKFSYGTCVRPVVVYGG-IHPVHAMRDVERGCNILCATPGRLMDIIGRE
KIGLSKLKYLVLDEADRMLDMGFAPVMENLIGSP--GMPAKEERQTLMFSATYPAEIQRLASKFLKSDHLFV
VVGLVGGACSDVEQTILEIQ-EYRKRDKLVEILQSS-----------------G---------------NER
TMIFVNTKKKADVIAGYLCQ--EHFPTTSIHGDREQCQREEAIRDFRSGKCPVIVCTAVAARGLDIENVQHV
INYDVPKEIDEYVHRIGRTGRCGNVGKATSFFNV--NEDHVVARPLVKILTDAHQE-------VPAWLEEIA
FGGH-----------GALN-----SL--YAADSMGGE-----------------------------------
--AG------------------------EKYVSAP-------------------------------------
---------------------------------SSAQEEEASWD----
>DDX4_Anolis/1-695 XP_008101058 2 PREDICTED: probable ATP-dependent RNA helicase DDX4 [Anolis carolinensis]
--------------------MD--------------------------------------------------
DEDWDMEIHGKEGAAAAV----TLP-AFQPSFQKR--------------GVLSGR-----------------
------V---NET---TSSFSKI------------PGVDG--------------------------------
TPNRDEKPTGGFG-----------------------------------------------------------
----GGFGGGRI------------------------------------------------------------
--------------FANRGNR---------------------------------------------------
--------------YEERQSFDSERE-----FGDNEDS----QSDRRGLR-------RGGF-----------
---------------------------------QGMSDNGA-------------------------------
----------------------------------------------RRGGRG--PFQGGKG-----------
--------------------------------------GYGQFANDENERQDI-----------RSGSDSFG
----------------FRRGGF------------GAPAGDFDNRG---------------------------
-----------------RGFGG-R--GG-------------------------------------YK-----
------GNDEEIIGGSE------RSMW-------------------RS-DGDPEKGDG--------GGPKVT
YIPPPPPDAESAIFA-R------YQTGINFDKYDNILVEVSGLDP---PSA-ILTFDEANLCQILMENIARA
GYFKLTPVQKHSIPIVLAGRDLMACAQTGSGKTAAFLIPILAHMLR-DGITAT-------------HFKE--
QQEPECIIVAPTRELINQIFLESRKFSYGTCVRPVVIYGG-IQMGHTIHQIMQGCNILCATPGRLLDIINRG
KIGLTKLKYLVLDEADRMLDMGFGPDMKKLISSP--GMPSKDQRQTLMFSATFPEEIQRLAGEFLKVDYLFV
VVGQVGGACSDVEQTILQVN-QYDKREKLLEILNAI-----------------G---------------KER
TMVFVETKKKADFIATFLCQ--EYIPTTSIHGDREQREREEALQCFRSGKCPVLVATSVAARGLDIENVQHV
INFDLPSAIDEYVHRIGRTGRCGNTGKAISFFDP--RSDSSIAQPLVKVLADAQQE-------VPAWLEEIA
CSSC-----------GTNF-----SI--PRGNTFASV-DSRKVFHAKEN------------QHSGESAA---
------------------------------------------------------------------------
---------------------------------SNISAADESWE----
>DDX4_HSapiens/1-724 sp|Q9NQI0|DDX4_HUMAN Probable ATP-dependent RNA helicase DDX4 OS=Homo sapiens OX=9606 GN=DDX4 PE=1 SV=2 [Homo sapiens]
--------------------MG--------------------------------------------------
DEDWEAEINPHMSS-------------YVPIFEKDRYS-----------GENGDN-----------------
------F---NRTPASSSEMDD-G-----------P------------------------------------
-SRRDHFMKSGFA-----------------------------------------------------------
--SGRNFGNRDA-GECN----------------------KRDNTS-TMGGFGVGKS----------------
--------------FGNRGFS------------------------------------NSR------------
--------------FEDGDSSGFWR----ESSNDCEDN----PTRNRGFS------KRGGY-----------
---------------------------------RDGNNSEA-------------------------SG----
--------------------------------------------PYRRGGRG--SFRGCRG-----------
----------------------GF--------------GLGSPNNDLDPDECM-----------QRTGGLFG
----------------SRRPVLS-----------GTGNGDTSQSR---------------------------
----------------SGSGSE-R--GG-------------------------------------YK-----
------GLNEEVITGSG------KNSW-------------------KSEAEGGESSDT--------QGPKVT
YIPPPPPEDEDSIFA-H------YQTGINFDKYDTILVEVSGHDA---PPA-ILTFEEANLCQTLNNNIAKA
GYTKLTPVQKYSIPIILAGRDLMACAQTGSGKTAAFLLPILAHMMH-DGITAS-------------RFKE--
LQEPECIIVAPTRELVNQIYLEARKFSFGTCVRAVVIYGG-TQLGHSIRQIVQGCNILCATPGRLMDIIGKE
KIGLKQIKYLVLDEADRMLDMGFGPEMKKLISCP--GMPSKEQRQTLMFSATFPEEIQRLAAEFLKSNYLFV
AVGQVGGACRDVQQTVLQVG-QFSKREKLVEILRNI-----------------G---------------DER
TMVFVETKKKADFIATFLCQ--EKISTTSIHGDREQREREQALGDFRFGKCPVLVATSVAARGLDIENVQHV
INFDLPSTIDEYVHRIGRTGRCGNTGRAISFFDL--ESDNHLAQPLVKVLTDAQQD-------VPAWLEEIA
FSTYI---------PGFS------GS--TRGNVFASV-DTRKGKSTLNT------------AGFSSSQ----
------------------------------------------------------------------------
---------------------------------APNPVDDESWD----
>DDX_Allomyces_fungi/1-614 KNE61167 1 hypothetical protein AMAG_06918 [Allomyces macrogynus ATCC 38327]
--------------------MSSNSSQQQQ--------------------SGAGNGV---------------
-ADLAQGMNR---------------------MN---------------------------------------
------------LGGDARSYVP-------------PHLRNRSGA----------------------------
-----PAPGGALRAT------------PEPRLLVP------L------------------------------
----------------------------------------------HRAGTRPEP-----------------
---------------------------------------------------------VVRIAP---------
--------------------------------------------------------ASGSR-----------
------------------------------------------------------------------------
------------------------------------------------------------------------
------------------------------------------------------------------------
------------------------------------------------------------------------
---------------RVPRSVS----AY-------------------------------------WD-----
------------------------------------------------------------------PRQGAT
SWPPRDERLEGSLYK-S----AHVATGINFSKYDDIPIEASGNDV---PNG-ISKFEEADLDPLLIENIALA
NYATPTPVQKYSIPIVEAGRDLMACAQTGSGKTAGFLFPILNEMFK-KGPPAPTSGPG--------GRNN--
VVCPMALILSPTRELTSQIYDESKRFAYRSWVKPVVIYGG-VPMREQSYNLSRGCDLLVATPGRLVDMMDRG
YVSLRHVKYLILDEADRMLDMGFEPQIRRIVEQM--DMPPLEERVTLMFSATFPREIQYLARDFLG-DYIFL
SVGRVGAASENVTQQIVEVY-ENEKYDVLLDILNTE---------------PAG--------------ADNL
TLIFVETKRNADMLANYLYD--ANFPAAAIHGDRDQRERERALYSFRTARTPILVATAVAARGLDIPNVMHV
VNYDLPNDIDDYVHRIGRTGRAGNTGKATAFFAP--DKNRNIVRELIGILRDANQE-------VPEFLERAA
NEYAFGGRGGF-GGRGGGRGG-------RGGRNAATR-DFRQEADYKTY------------TPAPRSAY---
-------------------------GNGGGWGDDS-----------WGPPPSSGSY-------------GGG
------------------------------------------W-----
>DDX_PiroFin/1-730 ORX41796 1 hypothetical protein BCR36DRAFT_587734 [Piromyces finnis]
-------------------MLASNKNE---------------------------NE---------------Q
TSSLEQSFSK---------------------LG-----------------VSNSP-----------------
----------------SKKYVP-------------PHQRKYNNNKMEN------------------------
-----TVESSEIRGI------------------------------------------------------KAV
-AQDQRYNKSKQ-FGNQKFNN-------Y-----------------NNNGYN--------------------
--------------NYNNGYNNNPFN---KNNNYNNRYNNNY------------------------------
---------------------------------------------------------NNGY-----------
---------------------------------NNNGYNNG-------------------------------
----------------------------------------------YNNGYN--------------------
---------------------NGYNNMNS----YKKNNDWNQDWSSN-------------------------
----------------GSLAGWD-------------------------------------------------
-------------KKNRYNKFN----DK-------------------------------------WS--DIR
SDGSFRHKRNQNKYEEYL---------------------------------YPNGYET---TDPNDKLANIP
YVKPRDEKLEKQLFK-E-----HSNSGINFDKYDNIPVEASGRNI---PDP-ISTFADSDLSELSKFNINLA
GFNVPTPVQKSSIPIVLKNRDLMACAQTGSGKTAAFLFPILSQCFV-SGPPKTPIE-------NDYKKNQ--
VIYPVSLILAPTRELAIQIYDEAKKYTYRSWVRPCVVYGG-HPMADQVRELRRGCGLLVATPGRLCDLIERG
HISLSLIKYLVLDEADRMLDMGFEPQIRRIVEQE--DMTPTEDRVTLMFSATFPNDIQVLARDFLK-DYIFL
SVGRVGSTSENITQIVENVE-ENEKQDLLLDILTSE-----------------A----------NSEEEQGL
TLVFVETRRQAENIANFLYE--NSFPATAIHGDRTQHEREVALKRFRSGITPVMVATAVAARGLDIPNVKHV
INFDLPSDIDDYVHRIGRTGRAGNVGKATAFFNM--THDKNILKELIELLEEAKQK-------VPDFLYQFR
FEVEQQHQMK---MMNNNRKF-RNYKSNNMFGRFGGV-DHRKEFSNNRY------------NSGSGNNT---
---------------QMGPPM----GMPYGYGGYV-------------------------------------
---------------------------------TTANNGASSWF----
>DDX_SpiPun/1-670 XP_016610210 1 hypothetical protein SPPG_02663 [Spizellomyces punctatus DAOM BR117]
--------------------MLAMSNQ---------------------------NA---------------D
VEALDQRFAS---------------------LG-----------------VNGASN----------------
---------ENGQRGPRSRYVP-------------PHLRNAGPAPQAD------------------------
-------GERSVSPA-----------APAP------------------------------------------
----------------------------------------------RASGWGAPR-----------------
--------------EGGRGG-------------------------------------YSRGGD---------
-------F-------------------------------------------------GRGEQN---------
---------------------------------RGGDWGNR-------------------------------
------------------------------------------------------------------------
------------------------------------------------------------------------
-----------------SGGGFG-----------GAG-----------------------------------
--------------GRRDDRGP----RQ-------------------------------------YV-----
-------------------------------------------------------------KDPSDEFAHRP
DVKPRDSRLETQLYG-S-----QHNSGINFEKYDDIPVDASGHDA---PEP-IKNFDDSLLDELAKSNVKLA
GYRHPTPVQKYSVAIVTAGRDLMACAQTGSGKTAAFLLPILSQNFK-DGPPDHQADGGQRGAGGYGRSRP--
KVTPSTLVLAPTRELALQIYEEARKFAYRSWVRPCVCYGG-QPMVDQVRDLERGCELLVATPGRLVDLIERG
RVSLAAVRYLVLDEADRMLDMGFEPQIRRIVEKE--DMASADERQTLMFSATFPRNIQMLARDFLK-DYIYL
TVGRVGSTSENITQRVEYVE-EADKHSVLLDLLYAD-----------------AETS-------EKDNKTTL
TLVFVETKRSADMLCNFLLQ--NNFPATSIHGDRTQREREQALHSFRSGRTPVLVATAVAARGLDIPNVGHV
INFDLPSDIDDYVHRIGRTGRAGNTGKATAFFNL--QRDKGVVKELLEILMEAKQD-------VPEWLDQCR
REAERDMQYRSYNRRGGRGGS-------RGASRFGGNVDYRKETGGFGP------------RSGGFADK---
RPGG-R--------DDFGGS------HGSGFGG----------------------Y------------GGGG
YS--------------------------------SGGSGANNWF----
>DDX_BatraDen/1-677 OAJ42817 1 hypothetical protein BDEG_26228 [Batrachochytrium dendrobatidis JEL423]
--------------------M---------------------------------------------------
-ADINQKLAA---------------------LS-----------------MSDSAPNG--------------
---------SGEEPSVKKAYVP-------------PHLRGKQNVSTPP------------------------
------G-----------------------------------------------------------------
------------------------------------------------------------------------
--------------SNGRGAQSKV---------------------------------VNDGTA---------
-------SK----------------------------------------------PYHGGRNNY--------
---------------------------------ENDRFSQKCGLHSYQLVAVRMFSKIIIDLLLVKLG----
-----------------------------------------FNNAPRSSGWN--------------------
---------------VNDEVPGGRPSR---------------------------------------------
-------------PFSSNRGAFF-----------GGS-----------------------------------
--------------------------SR-----------------------------------REYQ-----
-------------------------------------------------------------KDPSDEFYSRA
DIKARDPRLETKLYG-N-----QHNSGINFDRYDDIPVEVSGNAA---PLP-IHSFEDSTMDPLAKSNVKLA
GYSNATPVQRYSVAIVTAGRDLMACAQTGSGKTAAFLLPILSQNFS-DGATVSDTPT---------DRRS--
KILPISLILAPTRELAIQIYEESKKFAYRSWVRPCVAYGG-TPISDQLRDLERGCQLLVATPGRLVDLMERG
RVSLASIRYLVLDEADRMLDMGFEPQIRQIVQQA--DMPT--DRQTLMFSATFPRNIQMLARDFLH-DYVFI
AVGRVGSTSENITQNIEMVE-DVDKRSVLLDILATD-----------------AGIAQE-----SPDPAANL
TLVFVETKRGADMLCNFLID--QRFPATAIHGDRTQREREFALQSFRSGRTPVLVATAVAARGLDIPNVTHV
VNFDLPSDIDDYVHRIGRTGRAGNIGKATAFFNM--EQNRGIVKELVEILQEANQE-------IPGWLNHCR
EQADFGSFRSG-GGRGRGNR--------GRGARFGAT-DYRREQGGNSS------------SNGHGSR----
PSGG-----------------------NNVYNNS---------------------Y-------------GNN
SS--------------------------------SNNNSNGSWF----
>DDX_PhycBlak/1-642 XP_018289594 1 hypothetical protein PHYBLDRAFT_182035 [Phycomyces blakesleeanus]
--------------------MSNNDSL---------------------------ST----------------
-QGLDQSMSS---------------------MK-----------------INDKP-----------------
---------------TASRYVP-------------PHLRGRAAAAAPE------------------------
-----ASPASRTDNGWNTK--------PTND--IP------R------------------------------
----------------------------------------------SNNRWKEGSSDSG-------------
-------------VSRGRGYGSN------------NQFDE-------------------RGSY---------
---------------------------------------------------------GGGY-----------
------------------------------------------------------------------------
------------------------------------------------------------------------
-----------------QRGGGG-------------------------------------------------
------------------------------------------------------------------------
-------------YGGRKEEGR----GQ-------------------------------------WK-----
--------------------------------------------------------------------NGAH
QLSARSAHVELDLFG-THDDTESTHTGINFDKYENIPVEVSGNDV---PQP-LEKFTSPPIDPNLLENILLA
RYTVPTPVQKYSIPIVGAGRDLMACAQTGSGKTAGFLFPVLSAMFK-EGPTTKPDTNA----PPGVYRSR--
KAYPEVLILAPTRELTSQIYDEAKKFSYRSFVHPCVVYGG-ADIGQQLRQIDRGCELLVATPGRLVDLLERA
RVSLANVRYLVLDEADRMLDMGFEPQIRRIVEGE--DMPGVEHRQTLMFSATFPRDIQMLARDFLK-DYVFL
SVGRVGATSENITQKIEYVE-DEDKHSVLLDILEGE-----------------A--------------TKGL
TLVFVETKRMADALSDYLLQ--NKFPATSIHGDRSQREREAALDDFRSGRTPVMVATAVAARGLDIPNVTHV
ISYDLPTDIDDYVHRIGRTGRAGNTGVATAFFN---RGNKGIARNLLELLTEANQE-------VPEWLEGIA
RQASFGGRG----GRGG-----------RGGRSGQSR-DYRRDDSQGSR-----------------------
--GG----------SGIGG---------GSYGGDY--------------QNGNDSY-------------GGG
GG-GN----SYQN-----------------------RASKTSWF----
>DDX_Rhizopus_fungi/1-657 ORE13245 1 DEAD-domain-containing protein [Rhizopus microsporus]
--------------------MNNGTS----------------------------NT----------------
-GSLDQQFAG---------------------MS-----------------LNNNN-----------------
----------HNNSKPPSRYVP-------------PHLRNQVNREDRS------------------------
-----------------TNE-GQQRQTP--------------------------------------------
----------------------------------------------RANGWNDWNGGRGGG-----------
-------------ASRGEGRGWN------------SSYSDM-------------------------------
-------------------------------------------------------PSGGGR-----------
---------------------------------WGGNRNDF-------------------------------
------------------------------------------------------------------------
---------------YERGSYGGYRQN---------------------------------------------
----------------NTRQDYS-------------------------------------------------
--------------YQRRDETQ----GY-------------------------------------WK-----
--------------------------------------------------------------------DGVH
HIGTRNPRIEKELFG-THDDSITQHTGINFEKYDDIPVEASGHDC---PEP-ITAFTSPPMDSHLISNIELA
RYTTPTPVQKYSIPIVDAGRDLMACAQTGSGKTAGFLFPVFSQLFT-KGPVSPPEDDS------RSYRQR--
KAYPQVLILAPTRELVSQIYDEAKKFAYRSWVKPAVVYGG-ADIGAQIRNLERGCDLLVATPGRLVDLLERA
RVSLSLIRYLVLDEADRMLDMGFEPQIRRIVEKE--GMPGVESRNTLMFSATFPRDIQHLARDFLK-DYIFL
SVGRVGSTSENITQKIEYVE-DEDKRSVLLDILHSS-----------------E--------------ISGL
CLIFVETKRMADALSEFLLD--HNFPATAIHGDRTQRERERALESFKTGRTPIMVATAVAARGLDIANVSHV
ISYDLPTDIDDYVHRIGRTGRAGNTGLATAFFN---RNNKNIVNDLISILEEANQE-------VPSFLESVA
RETRSFSGRG--RGRGR-----------GGGGSFGGR-DYRKTNNDWNS-----------------------
-------------------------NRESAYPPRS---------------NYNNNY-------------GGS
GS-GS----GNNSRD-----------------VPLQYQTKTSWF----
>DDX_RhizIrre/1-722 PKY39631 1 DEAD-domain-containing protein [Rhizophagus irregularis]
--------------------MSNGK-----------------------------SG----------------
-VSLEQKFAD---------------------LG-----------------FKDNQ-----------------
----------SSGKPTAGRYVP-------------PHMRNRSDRTTERTTERTTP----------------T
INENTSQPPQQYQNN--------DNLQPQPQ-----------------------------------------
-YDNESYNNEHD-------------------------ELVPPLQSRRSNGWHSRNGSAAPA-----------
-------------VNWNGGRTS-----------------------------------FPRADA---W-----
---------------------------------------------------------GGSR-----------
---------------------------------SEMSYSTQ-------------------------------
----------------------------------------------NRTGWI--------------------
----------------DRASSGGDRYR----------NRYSN------------------------------
--------------YGGRGGGFD-------------------------------------------------
------------DFGRRGEDGY----GT-------------------------------------WK-----
--------------------------------------------------------------------DGVH
KVAPKNLQIERELFG-SPDDPDRQHTGINFEKYDDIPVEASGNNV---PEG-VSDFTNPPLDKHLLCNIELA
RYTTPTPVQKYSIPIVSNGRDLMACAQTGSGKTGGFLFPILSELFK-YGPSPPPPEQP--GYTRGLSRSR--
KAYPVGLILAPTRELASQIYEEAKKFAYRSWVRPCVVYGG-ADISGQIKQIDRGCDLLTATPGRLVDLIERG
RVSLYHTRYLVLDEADRMLDMGFEPQIRRIVEQE--DMPGVNDRQTLMFSATFPRDIQILARDFLK-DYVFL
SVGRVGSTSENITQKIEYVE-EEDKRSVLLDILHAQ-----------------S--------------NSGL
TLIFVETKRMADMLSDFLIN--SNFPATSIHGDRSQRERERALDSFRTGRTPIMVATAVAARGLDIPNVTHV
INYDLPTDIDDYVHRIGRTGRAGNVGLSTSFFN---RGNKGIVRDLIDLLKEANQE-------IPMWLETVA
KESQSYGRGS---GRGS-----------GRGSRGGNR-DHRRFGGSSSE------------RGGYGSSS-NN
EFGYY--------GGGGGG---------GGYGGGS--------------------Y------------GGGG
YG-GG----NY---------------------GNANGNYKQSWW----
>Moc2_Schizosaccharomyces_fungi/1-636 BAA25324 1 Moc2 RNA helicase [Schizosaccharomyces pombe]
--------------------MS--------------------------------------------------
-DNVQQQVDS---------------------VG----------------SVTEKL-----------------
---------QKTNISRPRKYIP-------------PFARDKPSRGAAP------------------------
----AVGDDESVSSRGSSR-----SQTPSE------------------------------------------
----------------------------------------------FSSNYGGRR-----------------
--------------EYNRGGH---------------------------------------------------
--------------------------------------------------------YGGGEGRQ--------
------------------------------------------------------------------------
--------------------------------------------NNYRGGRE--------------------
------------------------------------------------------------------------
-------------------GGYS----------NG-------------------------------------
-------------GGYRNNRGF----GQ-------------------------------------WR-----
--------------------------------------------------------------------DGQH
VIGARNTLLERQLFG-AVADGTKVSTGINFEKYDDIPVEVSGGDI----EP-VNEFTSPPLNSHLLQNIKLS
GYTQPTPVQKNSIPIVTSGRDLMACAQTGSGKTAGFLFPILSLAFD-KGPAAVPVDQD----AGMGYRPR--
KAYPTTLILAPTRELVCQIHEESRKFCYRSWVRPCAVYGG-ADIRAQIRQIDQGCDLLSATPGRLVDLIDRG
RISLANIKFLVLDEADRMLDMGFEPQIRHIVEGA--DMTSVEERQTLMFSATFPRDIQLLARDFLK-DYVFL
SVGRVGSTSENITQKVVHVE-DSEKRSYLLDILHTL-----------------P--------------PEGL
TLIFVETKRMADTLTDYLLN--SNFPATSIHGDRTQRERERALELFRSGRTSIMVATAVASRGLDIPNVTHV
INYDLPTDIDDYVHRIGRTGRAGNTGQAVAFFN---RNNKGIAKELIELLQEANQE-------CPSFLIAMA
RESSFGGNGR--GGRYSGRGG-------RGGNAYGAR-DFRRPTNSSSG------------YSSGPSY----
----------------------------SGYGGFE---------------SRTPHH-------------GNT
YN----------------------------------SGSAQSWW----
>DDX_PuccGram/1-640 XP_003330106 2 hypothetical protein PGTG_11016 [Puccinia graminis f  sp  tritici CRL 75-36-700-3]
--------------------MQGNSTA---------------------------------------------
VDEIEGKIAA---------------------VT-----------------LNP-------------------
---------------TRPAYVP-------------PHMRNCGPAPVPP------------------------
----PSVPSGVWITP--------SIHAPNPN-----------------------------------------
----------------------------------------------ANNTWTKHPSYPS-------------
--------------SRNDGYS---------------------------------------------------
--------------------------------------------------------RGGGT-----------
------------------------------------------------------------------------
------------------------------------------------------------------------
--------------------AGG-------------------------------------------------
------------------------------------------------------------------------
-------------GGGRRLDGY----GE-------------------------------------WK-----
--------------------------------------------------------------------NGQH
VPGPPNPRTERELFG-DAEDPSKQHTGINFDRYADIPVEATGNGV---PEP-VLEFSNSPLDPHLLANIKLA
RYKTPTPVQKYSVPIVANGRDLMACAQTGSGKTGGFLFPIISAAFA-KGPLPTSGMQA--QNPRGGYGKR--
KAFPTALILAPTRELVSQIHDEARKFTYRSWVRPAVVYGG-ADMNTQLRQIESGCDLLSATPGRLVDFIERG
RISLSNIRFLVLDEADRMLDMGFEPQIRRIVTGE--DMPGVHERQTLMFSATFPRDIQMLAKDFLK-DYIFL
SVGRVGSTSENITQKIEYVE-DADKRSVLLDVLSSM-----------------P--------------TGGL
TLVFVETKRMADMLENFLIQ--SNFAATSIHGDRSQRERERALETFRSSRTPVMVATAVAARGLDIPNVTHV
VNYDLPNDIDDYVHRIGRTGRAGNTGISTAFFN---RNNKNIVRELIDLLREANQE-------IPAWLETVA
REAAFGGGGG---GRGRGGGR-------GRGGRSGNQ-DFRRGGGGGGG-----------------------
---------------GYGGNPY---SNGGGYSQGGPM----------------AGY-------------GGP
PG-GG--QGAFMYAA----------------GANNGGGGGGSWW----
>DEAD_SSu_fungi/1-612 KZT43103 1 DEAD-domain-containing protein [Sistotremastrum suecicum HHB10207 ss-3]
--------------------MSNGI-----------------------------------------------
-SQLEGQFAS---------------------LG-----------------ING-------------------
---------------VKSAYVP-------------PHLRAAQRAGSTT------------------------
--DNRSGWNGSRESS--------PALAPNG------------------------------------------
----------------------------------------------GSNGYA--------------------
----------------ARGTNGH------------TAFST--------------------------------
---------------------------------------------------------RGGR-----------
---------------------------------GGDNWGET-------------------------------
-------------------------------------------PPPRRDGWS--------------------
------------------------------------------------------------------------
--------------------SHA-------------------------------------------------
--------------STPRDAGV----GV-------------------------------------WR-----
--------------------------------------------------------------------DGKH
VPAARNPRLEKELFG-EVGDPSKQQTGINFEKYDDIPVEATGADV---PEP-ITTFVNSPLDPVLLENIASA
HYTTPTPVQKYSVPIVAAGRDLMACAQTGSGKTGGFLFPILSSSFA-QGPRAPPAETDT---GYSYSRSR--
KAYPTALILAPTRELVSQIHDEARKFAYRSWVRPAVVYGG-ADISQQLRQIERGCDLLSATPGRLVDLIERG
RISLANIRYLVLDEADRMLDMGFEPQIRRIVQQE--DMPGTTERQTLMFSATFPRDIQMLARDFLK-DYVFL
SVGRVGSTSENITQKVEFVE-DPDKRSILLDILTSE-----------------G--------------QIGL
TLIFVETKRMADMLSDFLMA--NRIPATSIHGDRTQRERESALASFRAGRTPILVATAVAARGLDIPNVMHV
INYDLPSDIDDYVHRIGRTGRAGNTGLSTAFFN---HGNRNIASELLELLREANQT-------IPTWLESLA
HERAFGGGFR---GRGRGGG--------GRGRGSANR-DYRVGGGGGGG-----------------------
-----------------------------GYGQSN-------------------SY----------------
--------------------------------L--------SHFP---
>DEAD_SSu_fungi/1-612 KZT43103 1 DEAD-domain-containing protein [Sistotremastrum suecicum HHB10207 ss-3]
--------------------MSNGI-----------------------------------------------
-SQLEGQFAS---------------------LG-----------------ING-------------------
---------------VKSAYVP-------------PHLRAAQRAGSTT------------------------
--DNRSGWNGSRESS--------PALAPNG------------------------------------------
----------------------------------------------GSNGYA--------------------
----------------ARGTNGH------------TAFST--------------------------------
---------------------------------------------------------RGGR-----------
---------------------------------GGDNWGET-------------------------------
-------------------------------------------PPPRRDGWS--------------------
------------------------------------------------------------------------
--------------------SHA-------------------------------------------------
--------------STPRDAGV----GV-------------------------------------WR-----
--------------------------------------------------------------------DGKH
VPAARNPRLEKELFG-EVGDPSKQQTGINFEKYDDIPVEATGADV---PEP-ITTFVNSPLDPVLLENIASA
HYTTPTPVQKYSVPIVAAGRDLMACAQTGSGKTGGFLFPILSSSFA-QGPRAPPAETDT---GYSYSRSR--
KAYPTALILAPTRELVSQIHDEARKFAYRSWVRPAVVYGG-ADISQQLRQIERGCDLLSATPGRLVDLIERG
RISLANIRYLVLDEADRMLDMGFEPQIRRIVQQE--DMPGTTERQTLMFSATFPRDIQMLARDFLK-DYVFL
SVGRVGSTSENITQKVEFVE-DPDKRSILLDILTSE-----------------G--------------QIGL
TLIFVETKRMADMLSDFLMA--NRIPATSIHGDRTQRERESALASFRAGRTPILVATAVAARGLDIPNVMHV
INYDLPSDIDDYVHRIGRTGRAGNTGLSTAFFN---HGNRNIASELLELLREANQT-------IPTWLESLA
HERAFGGGFR---GRGRGGG--------GRGRGSANR-DYRVGGGGGGG-----------------------
-----------------------------GYGQSN-------------------SY----------------
--------------------------------L--------SHFP---
>DDX_Crytococcus_fungi/1-627 XP_018996794 1 ATP-dependent RNA helicase ded1 [Cryptococcus amylolentus CBS 6039]
--------------------MS--------------------------------------------------
-NGIEGQMKT---------------------MS-----------------LSG-------------------
---------------AAKSYIP-------------PHLRNRPAAPVAP------------------------
PAAAAPAPAYRPSPT--------GLPTPAT---TP-------------------------------------
------------------------------------------------------------------------
------------------------------------------------------------------------
------------------------------------------------------------------------
---------------------------------PTRSIPPP-------------------------------
-----------------------------------------SAAAPGASGWD--------------------
----------VPAARVRRTFDGG-------------------------------------------------
------------------------------------------------------------------------
-----------------APPGF----GT-------------------------------------WK-----
--------------------------------------------------------------------DGKH
IVGARNPRTEKELYG-EAGDGLHQSTGINFDRYADIPVEISGEGA---PEP-VTEFTSPPIDPVLIENIQFS
RYTTPTPVQKYSIPTIAQGRDLMACAQTGSGKTGGFLFPILSALYT-FGPSAPPAEADS-GFRGYGGRGR--
KAYPTALILAPTRELVSQIHEEARKFAYRSWVRPAVVYGG-ADIRQQMSQIERGCDLLSATPGRLVDLIERG
KISLTNVKYLVLDEADRMLDMGFEPQIRQIVERE--GMPGVEDRQTLMFSATFPREIQHLARAFLK-DYIYL
TVGRVGSTSENITQRVEYVD-DQDKRSLLLDLLLAE-----------------Q--------------TGGL
ILVFVETKRMADTLCDFLCQ--RRHNATSIHGDRTQREREAALHAFKSGRAPILVATAVAARGLDIPNVTHV
ILYDLPTDVAEYTHRIGRTGRAGNVGTSTAFFN---RGNLSIGRDLIELLKEANQE-------VPQWLVEIS
SESRGFGGGSY-GGRGRGGR---RGGGGGGGFSSGGR-DFRQSTGGGFG-----------------------
-----------------GG-------SRGGYGGGG------------------PSF-------------GGG
---------GFPSAA---------------------GGSSASWW----
>DDX_Yarrowia/1-618 XP_502093 1 YALI0C21472p [Yarrowia lipolytica CLIB122]
--------------------M---------------------------------------------------
-SELENGVKS---------------------LN-----------------LNNDT-----------------
------------PAAPRSKYVP-------------PHRAKAAATGNGT------------------------
---SNSAPSNDRREA---------------------------------------------------------
----------------------------------------------GRNLYSQYSNSFQ-------------
--------------NNSRGSY---------------------------------------------------
---------------------------------------------------------GGGYGGG--------
------------------------------------------------------------------------
--------------------------------------------RGGRGGRSW-------------------
------------------------------------------------------------------------
----------------GNDGGYR-------------------------------------------------
--------------GGFRDPSQ----GS-------------------------------------FV-----
--------------------------------------------------------------------DGKH
VPGPRNERTEVEIFG-VANDERFQSTGINFDNYDEIPVEATGNDV---PEP-INAFTSPPLEEHLLTNIKLA
RYNKPTPVQKYSVPIVAAGRDLMACAQTGSGKTGGFLFPVLSQSFF-HGPSPTPQPTG------PRHMHK--
KAYPTALVLAPTRELVSQIYDEAKKFAYRSWVRPCVVYGG-ADIGEQMRNIERGCDLLVAAPGRLVDLIDRG
KVSLENIKYLVLDEADRMLDMGFEPQIRAIVQGS--GMPDVNERQTLMFSATFPRNIQMLARDFLK-DYIFL
SVGRVGSTSENITQKVEYVE-DGDKISALLDILSAA--------------------------------GKGL
TLVFVETKRGADYLCDVLQS--EDFPATSIHGDRSQRDRERALEMFRDGTTPILVATAVAARGLDIPNVTHV
VNYDLPTDIDDYVHRIGRTGRAGNTGIATAFFN---RGNKGIVRELIDILKEAHQD-------VPQFLESTA
REASYGGRGG---GRGRGGF--------GGGRSRATQ-DFRKQGGGFGS-----------------------
-------------NDRFGGS-----SGGSSYGGGS-------------------SY-------------GN-
------------------------------------QGGNNNWW----
>DDX_Neuro/1-688 XP_960926 3 ATP-dependent RNA helicase ded-1 [Neurospora crassa OR74A]
--------------------MA--------------------------------------------------
-DQLSSGMGN---------------------LS-----------------IDQQPPSG--------------
-------PQMGGQGQMRRSYIP-------------PHLRGKMGDAAPP------------------------
----MAGPNGLNNSAWAGNN-NYDARGP-------------G------------------------------
----------------------------------------------GGGNWPAPGGPPGPG-----------
-------------FEGQQGAG---------------------------------------------W-----
---------------------------------------------------------GGPR-----------
---------------------------------PQGGFNPN-------------------------------
-------------------------------------------AYRGNAGAG--------------------
----------------AGAGAGG-------------------------------------------------
-------------------GGGS-------------------------------------------------
--------------FSNRGSGD----GQ-------------------------------------WR-----
--------------------------------------------------------------------DGKH
IPGPANPRVERELFG-TPDDPSKQHTGINFEKYDDIPVEASGDNV---PEP-VLTFSNPPLDNHLISNIQLA
RYNVPTPVQKYSIPIVMGGRDLMACAQTGSGKTGGFLFPILSQSFH-TGPSPIPASAA-----GAYGRQR--
KAYPTALILAPTRELVSQIYDEARKFAYRSWVRPCVVYGG-ADIGSQLRQIERGCDLLVATPGRLVDLIERG
RISLCNIKYLVLDEADRMLDMGFEPQIRRIVEGE--DMPKVNDRQTLMFSATFPRDIQILARDFLK-DYIFL
SVGRVGSTSENITQKVEYVE-DIDKRSVLLDILHTH--------------------------------AGGL
TLIFVETKRMADSLSDFLIN--QNFPATSIHGDRTQRERERALEMFRNGRCPILVATAVAARGLDIPNVTHV
INYDLPTDIDDYVHRIGRTGRAGNTGIATAFFN---RGNRGVVRELLELLKEANQE-------VPAFLETIA
RESSFGGGRG---GRGGGRG--------GGRGRTQTA-DYRKFGGSGGG------------GFGGGFGG---
---------APA-SGGYGG---------GGYGGGGPPA---GGYG----GGGGAGY-------------GGG
GG-GG----GYGGGG----------------YGNPGGAGGQSWW----
>Dbp1p_SCe_fungi/1-617 AJV94983 1 Dbp1p [Saccharomyces cerevisiae YJM1592]
--------------------M---------------------------------------------------
-ADLPQKVSN---------------------LS-----------------INNKE-----------------
----------NGGDGGKSSYVP-------------PHLRSRGKPSFER------------------------
-----STPKQEDKVT---------------------------------------------------------
----------------------------------------------GGDFFR--------------------
--------------RAGRQTGNN-------------------------------------------------
---------------------------------------------------------GGFFGFS--------
------------------------------------------------------------------------
--------------------------------------------KERNGGTS--------------------
------------------------------------------------------------------------
-------------------ANYN----------RG-------------------------------------
-------------GSSNYKSSG----NR-------------------------------------WV-----
--------------------------------------------------------------------NGKH
IPGPKNAKLEAELFG-VHEDPDYHSSGIKFDNYDDIPVDASGKDV---PEP-ILDFSSPPLDELLMENIKLA
SFTKPTPVQKYSIPIVTKGRDLMACAQTGSGKTGGFLFPLFTELFR-SGPSPVPEKAQ-------SFYSR--
KGYPSALVLAPTRELATQIFEEARKFTYRSWVRPCVVYGG-APIGNQMREVDRGCDLLVATPGRLNDLLERG
KVSLANIKYLVLDEADRMLDMGFEPQIRHIVEEC--DMPSVENRQTLMFSATFPVDIQHLARDFLD-NYIFL
SVGRVGSTSENITQRILYVG-DMDKKSALLDLLSAE--------------------------------HKGL
TLIFVETKRMADQLTDFLIM--QNFKATAIHGDRTQAERERALSAFKANVADILVATAVAARGLDIPNVTHV
INYDLPSDIDDYVHRIGRTGRAGNTGVATSFFN---SNNQNIVKGLMEILNEANQE-------VPTFLSDLS
RQNSRGGR-----TRGGGGF--------FNSRNNGSR-DYRKHGGNGSF----------------GSTR-PR
NTGT---------------------SNWGSIGGGFRN------------DNEKNGY----------------
------------------------------------GNSNASWW----
>Dbp1p_SCe_fungi/1-617 AJV94983 1 Dbp1p [Saccharomyces cerevisiae YJM1592]
--------------------M---------------------------------------------------
-ADLPQKVSN---------------------LS-----------------INNKE-----------------
----------NGGDGGKSSYVP-------------PHLRSRGKPSFER------------------------
-----STPKQEDKVT---------------------------------------------------------
----------------------------------------------GGDFFR--------------------
--------------RAGRQTGNN-------------------------------------------------
---------------------------------------------------------GGFFGFS--------
------------------------------------------------------------------------
--------------------------------------------KERNGGTS--------------------
------------------------------------------------------------------------
-------------------ANYN----------RG-------------------------------------
-------------GSSNYKSSG----NR-------------------------------------WV-----
--------------------------------------------------------------------NGKH
IPGPKNAKLEAELFG-VHEDPDYHSSGIKFDNYDDIPVDASGKDV---PEP-ILDFSSPPLDELLMENIKLA
SFTKPTPVQKYSIPIVTKGRDLMACAQTGSGKTGGFLFPLFTELFR-SGPSPVPEKAQ-------SFYSR--
KGYPSALVLAPTRELATQIFEEARKFTYRSWVRPCVVYGG-APIGNQMREVDRGCDLLVATPGRLNDLLERG
KVSLANIKYLVLDEADRMLDMGFEPQIRHIVEEC--DMPSVENRQTLMFSATFPVDIQHLARDFLD-NYIFL
SVGRVGSTSENITQRILYVG-DMDKKSALLDLLSAE--------------------------------HKGL
TLIFVETKRMADQLTDFLIM--QNFKATAIHGDRTQAERERALSAFKANVADILVATAVAARGLDIPNVTHV
INYDLPSDIDDYVHRIGRTGRAGNTGVATSFFN---SNNQNIVKGLMEILNEANQE-------VPTFLSDLS
RQNSRGGR-----TRGGGGF--------FNSRNNGSR-DYRKHGGNGSF----------------GSTR-PR
NTGT---------------------SNWGSIGGGFRN------------DNEKNGY----------------
------------------------------------GNSNASWW----
>DDX_PiptoCylin/1-619 RKP13519 1 P-loop containing nucleoside triphosphate hydrolase protein [Piptocephalis cylindrospora]
--------------------M---------------------------------------------------
------------------------------------------------------------------------
--------------------LP-------------PHPQPPSPGPTPG-----------------------R
VRAPATTPPPPSPPP-----------PPPPQP-IP------Q------------------------------
------------------------------------------------------------------------
------------------------------------------------------------------------
------------------------------------------------------------------------
------------------------------------------------------------------------
------------------------------------------------------------------------
------------------------------------------------------------------------
----------APLHVAGPASSFS-------------------------------------------------
------------LAGRRGEPGL----GT-------------------------------------WA-----
--------------------------------------------------------------------NGAQ
VPAARNARLERELFG-LPDDKDRQQTGINFDKYQDIPVEATGTDV---PDP-VLTFADSALQELMKENVALS
GYVTPTPVQKYSVPIVDAGRDLMACAQTGSGKTGGFLFPILSQAYK-AGPKPSPAQDHP-SGSRYVPRSR--
KALPLALVLAPTRELASQIWDEARKFAYRSWVRPCVVYGG-AEIGQQLRNMDRGCDLLVATPGRLVDLLERG
RVSLANIAYLVLDEADRMLDMGFEPQIRRIVEGE--DMPGVQNRQTLMFSATFPRDIQLLARDFLK-EYIFL
SVGRVGSTSENITQKIEYVE-DEDKRSVLLDILHSA-----------------TPG--------TGPESTGL
TLIFVETKRMADALSDFLVR--QRFPATSIHGDRTQRERERALDLFRSGKTPVMVATAVAARGLDIPNVTHV
VNYDLPTDVDDYVHRIGRTGRAGNMGIATSFFN---RGNKGIVRDLVELLTEANQE-------VPPWLETVA
REASFGRGGG--GGRRGGG---------GGGRMSATR-DFRRGGGASGG------------GASGGGRQ---
-AGG----------SGGGG---------GFYGGGGGSG---GGYE----VYHQNGY-------------GGG
GG-GY--------------------------SGNGASDSRNSWW----
>DDX_LinneElong/1-656 OAQ26689 1 DEAD-domain-containing protein [Linnemannia elongata AG-77]
--------------------MSHND-----------------------------NM----------------
-NGLNQQFAG---------------------MG-----------------VNESRG----------------
---------GSRPSGGRPAYVP-------------PHLRNQAPAASSP------------------------
RNDSWDAPPRQSNPN---------------------------------------------------------
-------------------------------------------NSRSTGGWGGASES---------------
--------------GYNRG-----------------------------------------------------
------------------------------------------------------------------------
-------------------------------------WNEP-------------------------------
------------------------------------------AHPQTSGGWN--------------------
----------------DRASSGG-------------------------------------------------
--------------YGGRRSDTP-------------------------------------------------
-----------SSGYPRLDRDV----GT-------------------------------------FK-----
--------------------------------------------------------------------NGVQ
VPAARNPRLERELYG-T-EDKERQSTGINFEKYDDIPVEASGNDV---PEP-VLTFTSPPLDPLLLENIELS
KYTQPTPVQKYSIPIVGNDRDLMACAQTGSGKTGGFLFPILSELFK-RGPAPLPEQAG-------AGRTR--
KAYPSTLILAPTRELASQIWEESRKFSYRSWVRSCVVYGG-ADIGQQLRTIDRGCDMLTATPGRLVDLIERG
RVSLANVQYLVLDEADRMLDMGFEPQIRRLVEKE--DMPGVEERHTLMFSATFPRDIQHLARDFLR-DYIFL
SVGRVGSTSENITQRIEYVE-DEDKRSVLLDILHAQ-----------------PKG------------DLGL
TLIFVETKRMADTLSDFLLS--QNFPATSIHGDRTQRERERALDMFRSGRCPVMVATAVAARGLDIPNVTHV
ISYDLPTDIDDYVHRIGRTGRAGNTGIATAFLN---RGNKGVVRDLLELLKEANQD-------IPGWLETLA
REGSYGGGGG--SGRGRGRG--------RGGHQTGGR-DIRKSSNNNWG------------SSNSYGGG---
-------------QGGYGG---------GGYGGNS------------------GGY-------------GGG
YG-GG----GYGG-----------------------GSGGNSWF----
>DDX_BasidMeri/1-645 ORX90322 1 DEAD-domain-containing protein [Basidiobolus meristosporus CBS 931 73]
--------------------MSNGNGP---------------------------------------------
ETHLEQKFAS---------------------MG-----------------VNDNE-----------------
---------RSRGSQPKSRYVP-------------PHMRNKPVPSENS------------------------
-----DFAPRQFDNR---------------------------------------------------------
-------------------------------------------MESRSSSWGGRNRSFP-------------
--------------NGDRPRN---------------------------------------------------
---------------------NW----------------------------------NGGR-----------
---------------------------------DNWDSNEQ-------------------------------
------------------------------------------------------------------------
---------------SSRSFHSG-------------------------------------------------
----------------YHSDSHS-------------------------------------------------
--------------YRTRDDGL----GH-------------------------------------WR-----
--------------------------------------------------------------------QGKH
IHGERNLRIEKDLYG-AAEDTDRQSTGINFDKYNDIPVEASGRDV---PPP-IDTFVDSGLDELILSNIELA
RYTMPTPVQKHSISIAGNKRDLMACAQTGSGKTGGFLFPIMSECFK-VGPSPVAPEQG----PRNTYRPR--
KAYPTALILAPTRELASQIYDESRKFAYRSWVRSCVVYGG-ADIGQQLRQMDRGCDLLTATPGRLVDLIERG
RVSLSKIKFLVLDEADRMLDMGFEPQIRRIVEKE--DMPVTGERQTLMFSATFPRDIQMLARDFLH-DYIFL
SVGRVGSTSENITQKVEYVE-DEDKRSVLLDILHAN-----------------G--------------ESGL
TLVFVETKRMADALCDYLLD--NGFPATSIHGDRSQRERERALDMFRSGKTPIMVATAVAARGLDIPNVTHV
INYDLPTDVDEYVHRIGRTGRAGNMGISTAFFN---RGNKGIVRELLELLKEANQE-------VPQWLETVA
RESSYGSGNR--GFRG------------RGGRSGPSR-DYRKSHNNHGH-----------------------
-------------GGNSGGDWYT-NSNNGGYGYGGPV---------------SNGY----------------
--------------------------------SASSNSNQTSWF----
